# Supplementary material for: The Halogen Bond to Ethers - Prototypic Molecules and Experimental Electron Density
Source: ACS Omega. 2024 Aug 5;9(32):35037–45. doi: 10.1021/acsomega.4c05124 (PMC11325402; doi:10.1021/acsomega.4c05124)
Supplement: Supplementary file 1 — ao4c05124_si_001.cif [file ao4c05124_si_001.cif]

data_mo_2425_0m
_audit_creation_date               2024-02-21
_audit_creation_method
;
Olex2 1.5
(compiled 2023.08.24 svn.re1ec1418 for OlexSys, GUI svn.r6817)
;
_shelx_SHELXL_version_number       '2019/1'
_audit_contact_author_address      ?
_audit_contact_author_email        ?
_audit_contact_author_name         ''
_audit_contact_author_phone        ?
_publ_contact_author_id_orcid      ?
_publ_section_references
;
Dolomanov, O.V., Bourhis, L.J., Gildea, R.J, Howard, J.A.K. & Puschmann, H.
 (2009), J. Appl. Cryst. 42, 339-341.

Sheldrick, G.M. (2008). Acta Cryst. A64, 112-122.

Sheldrick, G.M. (2015). Acta Cryst. A71, 3-8.
;
_chemical_name_common              ?
_chemical_name_systematic          ?
_chemical_formula_moiety           'C14 H16 F4 I2 O2'
_chemical_formula_sum              'C14 H16 F4 I2 O2'
_chemical_formula_weight           546.07
_chemical_melting_point            ?
loop_
  _atom_type_symbol
  _atom_type_description
  _atom_type_scat_dispersion_real
  _atom_type_scat_dispersion_imag
  _atom_type_scat_source
 'C' 'C' 0.0033 0.0016 'International Tables Vol C Tables 4.2.6.8 and 6.1.1.4'
 'H' 'H' 0.0000 0.0000 'International Tables Vol C Tables 4.2.6.8 and 6.1.1.4'
 'F' 'F' 0.0171 0.0103 'International Tables Vol C Tables 4.2.6.8 and 6.1.1.4'
 'I' 'I' -0.4742 1.8119 'International Tables Vol C Tables 4.2.6.8 and 6.1.1.4'
 'O' 'O' 0.0106 0.0060 'International Tables Vol C Tables 4.2.6.8 and 6.1.1.4'

_shelx_space_group_comment
;
The symmetry employed for this shelxl refinement is uniquely defined
by the following loop, which should always be used as a source of
symmetry information in preference to the above space-group names.
They are only intended as comments.
;
_space_group_crystal_system        triclinic
_space_group_IT_number             2
_space_group_name_H-M_alt          'P -1'
_space_group_name_Hall             '-P 1'
loop_
  _space_group_symop_operation_xyz
 'x, y, z'
 '-x, -y, -z'

_cell_length_a                     9.4843(4)
_cell_length_b                     9.6529(4)
_cell_length_c                     10.5569(4)
_cell_angle_alpha                  99.237(2)
_cell_angle_beta                   97.4730(10)
_cell_angle_gamma                  114.6070(10)
_cell_volume                       846.19(6)
_cell_formula_units_Z              2
_cell_measurement_reflns_used      739
_cell_measurement_temperature      100.00
_cell_measurement_theta_max        26.31
_cell_measurement_theta_min        2.42
_shelx_estimated_absorpt_T_max     0.473
_shelx_estimated_absorpt_T_min     0.242
_exptl_absorpt_coefficient_mu      3.758
_exptl_absorpt_correction_T_max    0.5645
_exptl_absorpt_correction_T_min    0.3894
_exptl_absorpt_correction_type     multi-scan
_exptl_absorpt_process_details
;
SADABS-2016/2 (Bruker,2016/2) was used for absorption correction.
wR2(int) was 0.0977 before and 0.0514 after correction.
The Ratio of minimum to maximum transmission is 0.6898.
The \l/2 correction factor is Not present.
;
_exptl_absorpt_special_details     ?
_exptl_crystal_colour              colourless
_exptl_crystal_colour_primary      colourless
_exptl_crystal_density_diffrn      2.143
_exptl_crystal_density_meas        ?
_exptl_crystal_density_method      ?
_exptl_crystal_description         block
_exptl_crystal_F_000               516
_exptl_crystal_size_max            0.527
_exptl_crystal_size_mid            0.392
_exptl_crystal_size_min            0.234
_exptl_transmission_factor_max     ?
_exptl_transmission_factor_min     ?
_diffrn_reflns_av_R_equivalents    0.0414
_diffrn_reflns_av_unetI/netI       0.0217
_diffrn_reflns_Laue_measured_fraction_full  1.000
_diffrn_reflns_Laue_measured_fraction_max  0.999
_diffrn_reflns_limit_h_max         13
_diffrn_reflns_limit_h_min         -13
_diffrn_reflns_limit_k_max         13
_diffrn_reflns_limit_k_min         -13
_diffrn_reflns_limit_l_max         15
_diffrn_reflns_limit_l_min         -15
_diffrn_reflns_number              52446
_diffrn_reflns_point_group_measured_fraction_full  1.000
_diffrn_reflns_point_group_measured_fraction_max  0.999
_diffrn_reflns_theta_full          25.242
_diffrn_reflns_theta_max           30.579
_diffrn_reflns_theta_min           2.003
_diffrn_ambient_temperature        100.00
_diffrn_detector_area_resol_mean   10.4167
_diffrn_detector_type              'CPAD PHOTON II area detector'
_diffrn_measured_fraction_theta_full  1.000
_diffrn_measured_fraction_theta_max  0.999
_diffrn_measurement_device         'four-circle diffractometer'
_diffrn_measurement_device_type    'Bruker APEX-II CCD'
_diffrn_measurement_method         '\f and \w scans'
_diffrn_radiation_type             MoK\a
_diffrn_radiation_wavelength       0.71073
_diffrn_source                     ?
_diffrn_source_current             1.0
_diffrn_source_power               0.05
_diffrn_source_voltage             50.0
_diffrn_standards_number           0
_reflns_Friedel_coverage           0.000
_reflns_Friedel_fraction_full      .
_reflns_Friedel_fraction_max       .
_reflns_number_gt                  4481
_reflns_number_total               5192
_reflns_special_details
;
 Reflections were merged by SHELXL according to the crystal
 class for the calculation of statistics and refinement.
 
 _reflns_Friedel_fraction is defined as the number of unique
 Friedel pairs measured divided by the number that would be
 possible theoretically, ignoring centric projections and
 systematic absences.
;
_reflns_threshold_expression       'I > 2\s(I)'
_computing_cell_refinement         'SAINT V8.40B (?, 2016)'
_computing_data_collection         ?
_computing_data_reduction          'SAINT V8.40B (?, 2016)'
_computing_molecular_graphics      'Olex2 1.5 (Dolomanov et al., 2009)'
_computing_publication_material    'Olex2 1.5 (Dolomanov et al., 2009)'
_computing_structure_refinement    'XL  (Sheldrick, 2008)'
_computing_structure_solution      'SHELXT  (Sheldrick, 2015)'
_refine_diff_density_max           1.137
_refine_diff_density_min           -0.711
_refine_diff_density_rms           0.119
_refine_ls_extinction_coef         .
_refine_ls_extinction_method       none
_refine_ls_goodness_of_fit_ref     1.100
_refine_ls_hydrogen_treatment      constr
_refine_ls_matrix_type             full
_refine_ls_number_parameters       218
_refine_ls_number_reflns           5192
_refine_ls_number_restraints       0
_refine_ls_R_factor_all            0.0348
_refine_ls_R_factor_gt             0.0272
_refine_ls_restrained_S_all        1.100
_refine_ls_shift/su_max            0.002
_refine_ls_shift/su_mean           0.000
_refine_ls_structure_factor_coef   Fsqd
_refine_ls_weighting_details      
 'w=1/[\s^2^(Fo^2^)+(0.0260P)^2^+0.9812P] where P=(Fo^2^+2Fc^2^)/3'
_refine_ls_weighting_scheme        calc
_refine_ls_wR_factor_gt            0.0590
_refine_ls_wR_factor_ref           0.0624
_refine_special_details            ?
_olex2_refinement_description
;
1. Fixed Uiso
 At 1.2 times of:
  All C(H,H) groups, All C(H,H,H,H) groups
2. Others
 Sof(H11A)=Sof(H11B)=Sof(C12B)=Sof(H12C)=Sof(H12D)=Sof(C13B)=Sof(H13C)=
 Sof(H13D)=Sof(H14A)=Sof(H14B)=1-FVAR(1)
 Sof(H11C)=Sof(H11D)=Sof(C12A)=Sof(H12A)=Sof(H12B)=Sof(C13A)=Sof(H13A)=
 Sof(H13B)=Sof(H14C)=Sof(H14D)=FVAR(1)
3.a Secondary CH2 refined with riding coordinates:
 C7(H7A,H7B), C8(H8A,H8B), C9(H9A,H9B), C10(H10A,H10B), C11(H11C,H11D),
 C11(H11A,H11B), C12A(H12A,H12B), C12B(H12C,H12D), C13A(H13A,H13B), C13B(H13C,
 H13D), C14(H14C,H14D), C14(H14A,H14B)
;
_atom_sites_solution_hydrogens     geom
_atom_sites_solution_primary       dual
_atom_sites_solution_secondary     ?
loop_
  _atom_site_label
  _atom_site_type_symbol
  _atom_site_fract_x
  _atom_site_fract_y
  _atom_site_fract_z
  _atom_site_U_iso_or_equiv
  _atom_site_adp_type
  _atom_site_occupancy
  _atom_site_site_symmetry_order
  _atom_site_calc_flag
  _atom_site_refinement_flags_posn
  _atom_site_refinement_flags_adp
  _atom_site_refinement_flags_occupancy
  _atom_site_disorder_assembly
  _atom_site_disorder_group
 I1 I 0.17926(2) 0.32288(2) 0.47074(2) 0.02147(5) Uani 1 1 d . . . . .
 I2 I 0.79898(2) 0.58618(2) 1.02485(2) 0.02610(5) Uani 1 1 d . . . . .
 F1 F 0.45052(19) 0.66434(19) 0.62344(16) 0.0263(3) Uani 1 1 d . . . . .
 F2 F 0.68498(19) 0.76513(18) 0.83499(16) 0.0266(3) Uani 1 1 d . . . . .
 F3 F 0.5234(2) 0.2428(2) 0.8747(2) 0.0461(5) Uani 1 1 d . . . . .
 F4 F 0.2887(2) 0.1425(2) 0.6640(2) 0.0404(5) Uani 1 1 d . . . . .
 O1 O -0.0553(3) 0.2328(3) 0.2443(2) 0.0394(6) Uani 1 1 d . . . . .
 O2 O 1.0508(3) 0.7266(2) 1.2523(2) 0.0334(5) Uani 1 1 d . . . . .
 C1 C 0.3616(3) 0.4007(3) 0.6374(2) 0.0198(5) Uani 1 1 d . . . . .
 C2 C 0.4656(3) 0.5584(3) 0.6849(3) 0.0204(5) Uani 1 1 d . . . . .
 C3 C 0.5879(3) 0.6108(3) 0.7946(3) 0.0209(5) Uani 1 1 d . . . . .
 C4 C 0.6121(3) 0.5070(3) 0.8613(3) 0.0232(5) Uani 1 1 d . . . . .
 C5 C 0.5078(3) 0.3496(3) 0.8141(3) 0.0287(6) Uani 1 1 d . . . . .
 C6 C 0.3855(3) 0.2971(3) 0.7046(3) 0.0265(6) Uani 1 1 d . . . . .
 C7 C -0.1733(4) 0.2874(4) 0.2545(3) 0.0350(7) Uani 1 1 d . . . . .
 H7A H -0.136783 0.393058 0.236593 0.042 Uiso 1 1 calc R U . . .
 H7B H -0.195245 0.293189 0.343832 0.042 Uiso 1 1 calc R U . . .
 C8 C -0.3217(3) 0.1697(4) 0.1525(3) 0.0278(6) Uani 1 1 d . . . . .
 H8A H -0.383841 0.220830 0.116605 0.033 Uiso 1 1 calc R U . . .
 H8B H -0.390303 0.084154 0.189553 0.033 Uiso 1 1 calc R U . . .
 C9 C -0.2501(3) 0.1096(4) 0.0487(3) 0.0304(6) Uani 1 1 d . . . . .
 H9A H -0.327125 0.004695 -0.006044 0.036 Uiso 1 1 calc R U . . .
 H9B H -0.213022 0.183008 -0.008765 0.036 Uiso 1 1 calc R U . . .
 C10 C -0.1119(4) 0.1025(4) 0.1330(3) 0.0295(6) Uani 1 1 d . . . . .
 H10A H -0.147665 0.002489 0.160993 0.035 Uiso 1 1 calc R U . . .
 H10B H -0.027500 0.112023 0.083913 0.035 Uiso 1 1 calc R U . . .
 C11 C 1.1156(4) 0.8943(3) 1.2884(3) 0.0323(6) Uani 1 1 d . . . . .
 H11C H 1.067066 0.927597 1.357263 0.039 Uiso 0.744(15) 1 calc R U P A 1
 H11D H 1.095760 0.934997 1.211082 0.039 Uiso 0.744(15) 1 calc R U P A 1
 H11A H 1.037817 0.927550 1.319211 0.039 Uiso 0.256(15) 1 calc R U P A -1
 H11B H 1.148297 0.940243 1.213453 0.039 Uiso 0.256(15) 1 calc R U P A -1
 C12A C 1.2938(6) 0.9547(5) 1.3401(6) 0.0291(12) Uani 0.744(15) 1 d . . P A 1
 H12A H 1.350468 0.956265 1.267542 0.035 Uiso 0.744(15) 1 calc R U P A 1
 H12B H 1.341701 1.060851 1.399383 0.035 Uiso 0.744(15) 1 calc R U P A 1
 C12B C 1.2593(17) 0.9420(16) 1.3996(19) 0.033(4) Uani 0.256(15) 1 d . . P A
 -1
 H12C H 1.229018 0.934231 1.485400 0.039 Uiso 0.256(15) 1 calc R U P A -1
 H12D H 1.342499 1.049312 1.406575 0.039 Uiso 0.256(15) 1 calc R U P A -1
 C13A C 1.2937(6) 0.8322(5) 1.4142(7) 0.0324(13) Uani 0.744(15) 1 d . . P A 1
 H13A H 1.273470 0.855161 1.502964 0.039 Uiso 0.744(15) 1 calc R U P A 1
 H13B H 1.395744 0.825508 1.422407 0.039 Uiso 0.744(15) 1 calc R U P A 1
 C13B C 1.3114(17) 0.8163(19) 1.349(2) 0.038(4) Uani 0.256(15) 1 d . . P A -1
 H13C H 1.351439 0.829564 1.267911 0.045 Uiso 0.256(15) 1 calc R U P A -1
 H13D H 1.391616 0.812358 1.416920 0.045 Uiso 0.256(15) 1 calc R U P A -1
 C14 C 1.1547(4) 0.6793(4) 1.3251(3) 0.0333(7) Uani 1 1 d . . . . .
 H14C H 1.195322 0.623014 1.264469 0.040 Uiso 0.744(15) 1 calc R U P A 1
 H14D H 1.097482 0.609007 1.379207 0.040 Uiso 0.744(15) 1 calc R U P A 1
 H14A H 1.154362 0.584231 1.272952 0.040 Uiso 0.256(15) 1 calc R U P A -1
 H14B H 1.123805 0.658530 1.408663 0.040 Uiso 0.256(15) 1 calc R U P A -1

loop_
  _atom_site_aniso_label
  _atom_site_aniso_U_11
  _atom_site_aniso_U_22
  _atom_site_aniso_U_33
  _atom_site_aniso_U_23
  _atom_site_aniso_U_13
  _atom_site_aniso_U_12
 I1 0.01648(8) 0.02588(9) 0.01896(8) 0.00315(6) -0.00097(6) 0.00872(6)
 I2 0.02071(9) 0.02755(9) 0.02284(9) 0.00577(7) -0.00493(6) 0.00685(7)
 F1 0.0266(8) 0.0229(8) 0.0290(8) 0.0089(6) -0.0009(6) 0.0118(7)
 F2 0.0243(8) 0.0190(7) 0.0280(8) 0.0017(6) -0.0027(6) 0.0056(6)
 F3 0.0446(11) 0.0265(9) 0.0503(12) 0.0179(9) -0.0195(9) 0.0055(8)
 F4 0.0365(10) 0.0192(8) 0.0443(11) 0.0080(7) -0.0167(8) -0.0004(7)
 O1 0.0302(11) 0.0565(15) 0.0281(11) -0.0042(10) -0.0075(9) 0.0251(11)
 O2 0.0298(11) 0.0240(10) 0.0345(11) 0.0022(8) -0.0139(9) 0.0084(8)
 C1 0.0168(11) 0.0227(12) 0.0172(11) 0.0042(9) -0.0009(9) 0.0078(9)
 C2 0.0197(11) 0.0225(12) 0.0208(11) 0.0056(9) 0.0026(9) 0.0117(10)
 C3 0.0190(12) 0.0182(11) 0.0222(12) 0.0023(9) 0.0014(9) 0.0069(9)
 C4 0.0178(11) 0.0254(13) 0.0209(12) 0.0034(10) -0.0026(9) 0.0072(10)
 C5 0.0267(14) 0.0248(13) 0.0310(14) 0.0108(11) -0.0039(11) 0.0096(11)
 C6 0.0231(13) 0.0194(12) 0.0282(14) 0.0057(10) -0.0040(10) 0.0039(10)
 C7 0.0320(15) 0.0381(17) 0.0294(15) -0.0027(13) -0.0079(12) 0.0184(14)
 C8 0.0186(12) 0.0289(14) 0.0310(14) 0.0055(11) -0.0001(10) 0.0081(11)
 C9 0.0245(14) 0.0345(15) 0.0253(14) -0.0018(12) -0.0045(11) 0.0127(12)
 C10 0.0252(13) 0.0336(15) 0.0313(15) 0.0076(12) 0.0040(11) 0.0151(12)
 C11 0.0292(15) 0.0244(14) 0.0384(16) 0.0056(12) -0.0038(12) 0.0113(12)
 C12A 0.022(2) 0.029(2) 0.029(3) 0.0054(18) 0.0002(18) 0.0062(16)
 C12B 0.024(6) 0.028(6) 0.032(8) 0.001(5) -0.004(6) 0.003(5)
 C13A 0.029(2) 0.027(2) 0.030(3) 0.003(2) -0.010(2) 0.0076(17)
 C13B 0.027(6) 0.048(8) 0.033(9) 0.003(7) -0.007(6) 0.018(6)
 C14 0.0264(14) 0.0240(14) 0.0461(18) 0.0059(13) -0.0034(13) 0.0121(12)

_geom_special_details
;
 All esds (except the esd in the dihedral angle between two l.s. planes)
 are estimated using the full covariance matrix.  The cell esds are taken
 into account individually in the estimation of esds in distances, angles
 and torsion angles; correlations between esds in cell parameters are only
 used when they are defined by crystal symmetry.  An approximate (isotropic)
 treatment of cell esds is used for estimating esds involving l.s. planes.
;
loop_
  _geom_bond_atom_site_label_1
  _geom_bond_atom_site_label_2
  _geom_bond_distance
  _geom_bond_site_symmetry_2
  _geom_bond_publ_flag
 I1 O1 2.785(2) . ?
 I1 C1 2.086(2) . ?
 I2 O2 2.841(2) . ?
 I2 C4 2.088(3) . ?
 F1 C2 1.341(3) . ?
 F2 C3 1.342(3) . ?
 F3 C5 1.344(3) . ?
 F4 C6 1.344(3) . ?
 O1 C7 1.431(4) . ?
 O1 C10 1.432(4) . ?
 O2 C11 1.433(4) . ?
 O2 C14 1.435(4) . ?
 C1 C2 1.385(4) . ?
 C1 C6 1.389(4) . ?
 C2 C3 1.384(4) . ?
 C3 C4 1.388(4) . ?
 C4 C5 1.383(4) . ?
 C5 C6 1.383(4) . ?
 C7 H7A 0.9900 . ?
 C7 H7B 0.9900 . ?
 C7 C8 1.520(4) . ?
 C8 H8A 0.9900 . ?
 C8 H8B 0.9900 . ?
 C8 C9 1.521(4) . ?
 C9 H9A 0.9900 . ?
 C9 H9B 0.9900 . ?
 C9 C10 1.518(4) . ?
 C10 H10A 0.9900 . ?
 C10 H10B 0.9900 . ?
 C11 H11C 0.9900 . ?
 C11 H11D 0.9900 . ?
 C11 H11A 0.9900 . ?
 C11 H11B 0.9900 . ?
 C11 C12A 1.527(5) . ?
 C11 C12B 1.529(13) . ?
 C12A H12A 0.9900 . ?
 C12A H12B 0.9900 . ?
 C12A C12B 0.749(18) . ?
 C12A C13A 1.518(8) . ?
 C12A C13B 1.431(17) . ?
 C12B H12C 0.9900 . ?
 C12B H12D 0.9900 . ?
 C12B C13A 1.257(15) . ?
 C12B C13B 1.54(3) . ?
 C13A H13A 0.9900 . ?
 C13A H13B 0.9900 . ?
 C13A C13B 0.733(19) . ?
 C13A C14 1.554(5) . ?
 C13B H13C 0.9900 . ?
 C13B H13D 0.9900 . ?
 C13B C14 1.476(16) . ?
 C14 H14C 0.9900 . ?
 C14 H14D 0.9900 . ?
 C14 H14A 0.9900 . ?
 C14 H14B 0.9900 . ?

loop_
  _geom_angle_atom_site_label_1
  _geom_angle_atom_site_label_2
  _geom_angle_atom_site_label_3
  _geom_angle
  _geom_angle_site_symmetry_1
  _geom_angle_site_symmetry_3
  _geom_angle_publ_flag
 C1 I1 O1 177.09(9) . . ?
 C4 I2 O2 173.47(9) . . ?
 C7 O1 I1 116.18(17) . . ?
 C7 O1 C10 109.9(2) . . ?
 C10 O1 I1 130.41(18) . . ?
 C11 O2 I2 113.20(16) . . ?
 C11 O2 C14 109.0(2) . . ?
 C14 O2 I2 136.09(17) . . ?
 C2 C1 I1 121.24(19) . . ?
 C2 C1 C6 117.0(2) . . ?
 C6 C1 I1 121.72(19) . . ?
 F1 C2 C1 120.0(2) . . ?
 F1 C2 C3 118.3(2) . . ?
 C3 C2 C1 121.6(2) . . ?
 F2 C3 C2 118.5(2) . . ?
 F2 C3 C4 120.2(2) . . ?
 C2 C3 C4 121.3(2) . . ?
 C3 C4 I2 121.17(19) . . ?
 C5 C4 I2 121.7(2) . . ?
 C5 C4 C3 117.1(2) . . ?
 F3 C5 C4 120.2(2) . . ?
 F3 C5 C6 118.1(2) . . ?
 C6 C5 C4 121.7(3) . . ?
 F4 C6 C1 120.2(2) . . ?
 F4 C6 C5 118.5(2) . . ?
 C5 C6 C1 121.3(2) . . ?
 O1 C7 H7A 110.5 . . ?
 O1 C7 H7B 110.5 . . ?
 O1 C7 C8 106.4(2) . . ?
 H7A C7 H7B 108.6 . . ?
 C8 C7 H7A 110.5 . . ?
 C8 C7 H7B 110.5 . . ?
 C7 C8 H8A 111.5 . . ?
 C7 C8 H8B 111.5 . . ?
 C7 C8 C9 101.4(2) . . ?
 H8A C8 H8B 109.3 . . ?
 C9 C8 H8A 111.5 . . ?
 C9 C8 H8B 111.5 . . ?
 C8 C9 H9A 111.4 . . ?
 C8 C9 H9B 111.4 . . ?
 H9A C9 H9B 109.3 . . ?
 C10 C9 C8 101.7(2) . . ?
 C10 C9 H9A 111.4 . . ?
 C10 C9 H9B 111.4 . . ?
 O1 C10 C9 105.0(2) . . ?
 O1 C10 H10A 110.7 . . ?
 O1 C10 H10B 110.7 . . ?
 C9 C10 H10A 110.7 . . ?
 C9 C10 H10B 110.7 . . ?
 H10A C10 H10B 108.8 . . ?
 O2 C11 H11C 110.6 . . ?
 O2 C11 H11D 110.6 . . ?
 O2 C11 H11A 111.1 . . ?
 O2 C11 H11B 111.1 . . ?
 O2 C11 C12A 105.9(3) . . ?
 O2 C11 C12B 103.2(6) . . ?
 H11C C11 H11D 108.7 . . ?
 H11C C11 H11A 26.7 . . ?
 H11C C11 H11B 129.2 . . ?
 H11D C11 H11A 84.3 . . ?
 H11D C11 H11B 27.8 . . ?
 H11A C11 H11B 109.1 . . ?
 C12A C11 H11C 110.6 . . ?
 C12A C11 H11D 110.6 . . ?
 C12A C11 H11A 131.7 . . ?
 C12A C11 H11B 84.3 . . ?
 C12A C11 C12B 28.4(7) . . ?
 C12B C11 H11C 85.9 . . ?
 C12B C11 H11D 134.5 . . ?
 C12B C11 H11A 111.1 . . ?
 C12B C11 H11B 111.1 . . ?
 C11 C12A H12A 111.7 . . ?
 C11 C12A H12B 111.7 . . ?
 H12A C12A H12B 109.4 . . ?
 C12B C12A C11 75.9(11) . . ?
 C12B C12A H12A 166.9 . . ?
 C12B C12A H12B 75.9 . . ?
 C12B C12A C13A 55.6(12) . . ?
 C12B C12A C13B 83.4(16) . . ?
 C13A C12A C11 100.6(4) . . ?
 C13A C12A H12A 111.7 . . ?
 C13A C12A H12B 111.7 . . ?
 C13B C12A C11 104.0(7) . . ?
 C13B C12A H12A 84.4 . . ?
 C13B C12A H12B 132.2 . . ?
 C13B C12A C13A 28.6(8) . . ?
 C11 C12B H12C 112.0 . . ?
 C11 C12B H12D 112.0 . . ?
 C11 C12B C13B 99.1(12) . . ?
 C12A C12B C11 75.7(12) . . ?
 C12A C12B H12C 172.1 . . ?
 C12A C12B H12D 64.3 . . ?
 C12A C12B C13A 95.0(18) . . ?
 C12A C12B C13B 67.7(17) . . ?
 H12C C12B H12D 109.6 . . ?
 C13A C12B C11 114.2(9) . . ?
 C13A C12B H12C 83.9 . . ?
 C13A C12B H12D 121.7 . . ?
 C13A C12B C13B 28.2(7) . . ?
 C13B C12B H12C 112.0 . . ?
 C13B C12B H12D 112.0 . . ?
 C12A C13A H13A 111.3 . . ?
 C12A C13A H13B 111.3 . . ?
 C12A C13A C14 102.3(4) . . ?
 C12B C13A C12A 29.4(9) . . ?
 C12B C13A H13A 83.1 . . ?
 C12B C13A H13B 131.6 . . ?
 C12B C13A C14 106.4(6) . . ?
 H13A C13A H13B 109.2 . . ?
 C13B C13A C12A 69.0(14) . . ?
 C13B C13A C12B 97.5(18) . . ?
 C13B C13A H13A 178.2 . . ?
 C13B C13A H13B 69.1 . . ?
 C13B C13A C14 70.2(13) . . ?
 C14 C13A H13A 111.3 . . ?
 C14 C13A H13B 111.3 . . ?
 C12A C13B C12B 29.0(6) . . ?
 C12A C13B H13C 83.4 . . ?
 C12A C13B H13D 124.5 . . ?
 C12A C13B C14 110.8(10) . . ?
 C12B C13B H13C 112.3 . . ?
 C12B C13B H13D 112.3 . . ?
 C13A C13B C12A 82.4(17) . . ?
 C13A C13B C12B 54.2(16) . . ?
 C13A C13B H13C 162.7 . . ?
 C13A C13B H13D 70.9 . . ?
 C13A C13B C14 82.0(16) . . ?
 H13C C13B H13D 109.9 . . ?
 C14 C13B C12B 97.1(13) . . ?
 C14 C13B H13C 112.3 . . ?
 C14 C13B H13D 112.3 . . ?
 O2 C14 C13A 106.4(3) . . ?
 O2 C14 C13B 102.9(7) . . ?
 O2 C14 H14C 110.5 . . ?
 O2 C14 H14D 110.5 . . ?
 O2 C14 H14A 111.2 . . ?
 O2 C14 H14B 111.2 . . ?
 C13A C14 H14C 110.5 . . ?
 C13A C14 H14D 110.5 . . ?
 C13A C14 H14A 130.9 . . ?
 C13A C14 H14B 84.6 . . ?
 C13B C14 C13A 27.9(7) . . ?
 C13B C14 H14C 86.7 . . ?
 C13B C14 H14D 134.5 . . ?
 C13B C14 H14A 111.2 . . ?
 C13B C14 H14B 111.2 . . ?
 H14C C14 H14D 108.6 . . ?
 H14C C14 H14A 26.0 . . ?
 H14C C14 H14B 128.8 . . ?
 H14D C14 H14A 84.9 . . ?
 H14D C14 H14B 27.4 . . ?
 H14A C14 H14B 109.1 . . ?

loop_
  _geom_torsion_atom_site_label_1
  _geom_torsion_atom_site_label_2
  _geom_torsion_atom_site_label_3
  _geom_torsion_atom_site_label_4
  _geom_torsion
  _geom_torsion_site_symmetry_1
  _geom_torsion_site_symmetry_2
  _geom_torsion_site_symmetry_3
  _geom_torsion_site_symmetry_4
  _geom_torsion_publ_flag
 I1 O1 C7 C8 -153.64(19) . . . . ?
 I1 O1 C10 C9 175.06(19) . . . . ?
 I1 C1 C2 F1 -0.2(3) . . . . ?
 I1 C1 C2 C3 -179.3(2) . . . . ?
 I1 C1 C6 F4 -0.8(4) . . . . ?
 I1 C1 C6 C5 179.3(2) . . . . ?
 I2 O2 C11 C12A -143.8(3) . . . . ?
 I2 O2 C11 C12B -173.0(9) . . . . ?
 I2 O2 C14 C13A 164.1(3) . . . . ?
 I2 O2 C14 C13B 135.5(9) . . . . ?
 I2 C4 C5 F3 1.0(4) . . . . ?
 I2 C4 C5 C6 -179.0(2) . . . . ?
 F1 C2 C3 F2 0.5(4) . . . . ?
 F1 C2 C3 C4 -178.8(2) . . . . ?
 F2 C3 C4 I2 -0.3(4) . . . . ?
 F2 C3 C4 C5 -179.9(3) . . . . ?
 F3 C5 C6 F4 -0.2(5) . . . . ?
 F3 C5 C6 C1 179.7(3) . . . . ?
 O1 C7 C8 C9 -29.0(3) . . . . ?
 O2 C11 C12A C12B -88.5(12) . . . . ?
 O2 C11 C12A C13A -38.3(6) . . . . ?
 O2 C11 C12A C13B -9.2(13) . . . . ?
 O2 C11 C12B C12A 99.0(11) . . . . ?
 O2 C11 C12B C13A 9.9(19) . . . . ?
 O2 C11 C12B C13B 35.0(16) . . . . ?
 C1 C2 C3 F2 179.6(2) . . . . ?
 C1 C2 C3 C4 0.4(4) . . . . ?
 C2 C1 C6 F4 179.9(3) . . . . ?
 C2 C1 C6 C5 0.0(4) . . . . ?
 C2 C3 C4 I2 179.0(2) . . . . ?
 C2 C3 C4 C5 -0.7(4) . . . . ?
 C3 C4 C5 F3 -179.4(3) . . . . ?
 C3 C4 C5 C6 0.6(5) . . . . ?
 C4 C5 C6 F4 179.8(3) . . . . ?
 C4 C5 C6 C1 -0.3(5) . . . . ?
 C6 C1 C2 F1 179.1(2) . . . . ?
 C6 C1 C2 C3 -0.1(4) . . . . ?
 C7 O1 C10 C9 17.4(3) . . . . ?
 C7 C8 C9 C10 38.2(3) . . . . ?
 C8 C9 C10 O1 -34.9(3) . . . . ?
 C10 O1 C7 C8 7.6(4) . . . . ?
 C11 O2 C14 C13A 0.7(5) . . . . ?
 C11 O2 C14 C13B -27.9(10) . . . . ?
 C11 C12A C12B C13A 113.7(8) . . . . ?
 C11 C12A C12B C13B 106.3(7) . . . . ?
 C11 C12A C13A C12B -64.6(12) . . . . ?
 C11 C12A C13A C13B 99.9(14) . . . . ?
 C11 C12A C13A C14 37.0(7) . . . . ?
 C11 C12A C13B C12B -73.6(12) . . . . ?
 C11 C12A C13B C13A -86.4(14) . . . . ?
 C11 C12A C13B C14 -8.0(18) . . . . ?
 C11 C12B C13A C12A 76.5(17) . . . . ?
 C11 C12B C13A C13B 62(2) . . . . ?
 C11 C12B C13A C14 -9(2) . . . . ?
 C11 C12B C13B C12A 70.3(12) . . . . ?
 C11 C12B C13B C13A -125.3(18) . . . . ?
 C11 C12B C13B C14 -50.6(18) . . . . ?
 C12A C11 C12B C13A -89(2) . . . . ?
 C12A C11 C12B C13B -64.0(16) . . . . ?
 C12A C12B C13A C13B -14.5(18) . . . . ?
 C12A C12B C13A C14 -86.0(13) . . . . ?
 C12A C12B C13B C13A 164(2) . . . . ?
 C12A C12B C13B C14 -120.9(15) . . . . ?
 C12A C13A C13B C12B -7.6(10) . . . . ?
 C12A C13A C13B C14 -112.3(7) . . . . ?
 C12A C13A C14 O2 -24.6(6) . . . . ?
 C12A C13A C14 C13B 62.1(14) . . . . ?
 C12A C13B C14 O2 22.0(17) . . . . ?
 C12A C13B C14 C13A -78.6(18) . . . . ?
 C12B C11 C12A C13A 50.2(12) . . . . ?
 C12B C11 C12A C13B 79.3(16) . . . . ?
 C12B C12A C13A C13B 164.6(19) . . . . ?
 C12B C12A C13A C14 101.6(13) . . . . ?
 C12B C12A C13B C13A -12.8(16) . . . . ?
 C12B C12A C13B C14 65.6(17) . . . . ?
 C12B C13A C13B C12A 7.6(9) . . . . ?
 C12B C13A C13B C14 -104.8(8) . . . . ?
 C12B C13A C14 O2 5.6(15) . . . . ?
 C12B C13A C14 C13B 92.2(19) . . . . ?
 C12B C13B C14 O2 48.4(16) . . . . ?
 C12B C13B C14 C13A -52.3(15) . . . . ?
 C13A C12A C12B C11 -113.7(8) . . . . ?
 C13A C12A C12B C13B -7.4(9) . . . . ?
 C13A C12A C13B C12B 12.8(16) . . . . ?
 C13A C12A C13B C14 78.4(17) . . . . ?
 C13A C12B C13B C12A -164(2) . . . . ?
 C13A C12B C13B C14 74.8(15) . . . . ?
 C13A C13B C14 O2 100.7(13) . . . . ?
 C13B C12A C12B C11 -106.3(7) . . . . ?
 C13B C12A C12B C13A 7.4(9) . . . . ?
 C13B C12A C13A C12B -164.6(19) . . . . ?
 C13B C12A C13A C14 -62.9(13) . . . . ?
 C13B C12B C13A C12A 14.5(18) . . . . ?
 C13B C12B C13A C14 -71.5(13) . . . . ?
 C13B C13A C14 O2 -86.7(14) . . . . ?
 C14 O2 C11 C12A 23.7(4) . . . . ?
 C14 O2 C11 C12B -5.5(9) . . . . ?
 C14 C13A C13B C12A 112.3(7) . . . . ?
 C14 C13A C13B C12B 104.8(8) . . . . ?

_shelx_res_file
;
TITL mo_2425_0m_a.res in P-1
    mo_2425_0m.res
    created by SHELXL-2019/1 at 17:22:59 on 21-Feb-2024
REM Old TITL mo_2425_0m in P-1
REM SHELXT solution in P-1: R1 0.095, Rweak 0.005, Alpha 0.034
REM <I/s> 0.000 for 0 systematic absences, Orientation as input
REM Formula found by SHELXT: C14 N O3 F2 I2
CELL 0.71073 9.4843 9.6529 10.5569 99.237 97.473 114.607
ZERR 2 0.0004 0.0004 0.0004 0.002 0.001 0.001
LATT 1
SFAC C H F I O
UNIT 28 32 8 4 4

L.S. 15
PLAN  4
SIZE 0.234 0.392 0.527
TEMP -173.15
CONF
BIND I1 O1
BIND I2 O2
list 4
BOND $H
MORE -1
fmap
acta
REM <olex2.extras>
REM <HklSrc "%.\\mo_2425_0m.hkl">
REM </olex2.extras>

WGHT    0.026000    0.981200
FVAR       0.32892   0.74367
I1    4    0.179262    0.322881    0.470739    11.00000    0.01648    0.02588 =
         0.01896    0.00315   -0.00097    0.00872
I2    4    0.798984    0.586178    1.024850    11.00000    0.02071    0.02755 =
         0.02284    0.00577   -0.00493    0.00685
F1    3    0.450518    0.664338    0.623439    11.00000    0.02657    0.02292 =
         0.02900    0.00894   -0.00092    0.01178
F2    3    0.684979    0.765131    0.834993    11.00000    0.02432    0.01898 =
         0.02799    0.00167   -0.00275    0.00557
F3    3    0.523418    0.242845    0.874690    11.00000    0.04459    0.02651 =
         0.05030    0.01794   -0.01947    0.00547
F4    3    0.288742    0.142463    0.664005    11.00000    0.03650    0.01924 =
         0.04434    0.00803   -0.01668   -0.00037
O1    5   -0.055284    0.232814    0.244293    11.00000    0.03017    0.05653 =
         0.02807   -0.00419   -0.00746    0.02515
O2    5    1.050771    0.726643    1.252277    11.00000    0.02975    0.02402 =
         0.03453    0.00215   -0.01391    0.00841
C1    1    0.361641    0.400684    0.637380    11.00000    0.01678    0.02265 =
         0.01723    0.00423   -0.00086    0.00776
C2    1    0.465646    0.558359    0.684905    11.00000    0.01972    0.02252 =
         0.02083    0.00557    0.00258    0.01171
C3    1    0.587938    0.610810    0.794602    11.00000    0.01902    0.01818 =
         0.02218    0.00227    0.00139    0.00690
C4    1    0.612061    0.507036    0.861262    11.00000    0.01782    0.02545 =
         0.02086    0.00339   -0.00265    0.00721
C5    1    0.507772    0.349616    0.814127    11.00000    0.02673    0.02482 =
         0.03102    0.01076   -0.00392    0.00959
C6    1    0.385459    0.297105    0.704649    11.00000    0.02311    0.01937 =
         0.02825    0.00566   -0.00400    0.00394
C7    1   -0.173287    0.287424    0.254482    11.00000    0.03201    0.03806 =
         0.02944   -0.00267   -0.00785    0.01845
AFIX  23
H7A   2   -0.136783    0.393058    0.236593    11.00000   -1.20000
H7B   2   -0.195245    0.293189    0.343832    11.00000   -1.20000
AFIX   0
C8    1   -0.321659    0.169672    0.152543    11.00000    0.01857    0.02890 =
         0.03101    0.00546   -0.00009    0.00806
AFIX  23
H8A   2   -0.383841    0.220830    0.116605    11.00000   -1.20000
H8B   2   -0.390303    0.084154    0.189553    11.00000   -1.20000
AFIX   0
C9    1   -0.250108    0.109639    0.048750    11.00000    0.02446    0.03452 =
         0.02533   -0.00182   -0.00450    0.01269
AFIX  23
H9A   2   -0.327125    0.004695   -0.006044    11.00000   -1.20000
H9B   2   -0.213022    0.183008   -0.008765    11.00000   -1.20000
AFIX   0
C10   1   -0.111934    0.102535    0.132985    11.00000    0.02518    0.03357 =
         0.03125    0.00759    0.00400    0.01512
AFIX  23
H10A  2   -0.147665    0.002489    0.160993    11.00000   -1.20000
H10B  2   -0.027500    0.112023    0.083913    11.00000   -1.20000
AFIX   0
C11   1    1.115612    0.894266    1.288352    11.00000    0.02916    0.02445 =
         0.03838    0.00561   -0.00375    0.01131
PART 1
AFIX  23
H11C  2    1.067066    0.927597    1.357263    21.00000   -1.20000
H11D  2    1.095760    0.934997    1.211082    21.00000   -1.20000
AFIX  23
PART -1
H11A  2    1.037817    0.927550    1.319211   -21.00000   -1.20000
H11B  2    1.148297    0.940243    1.213453   -21.00000   -1.20000
AFIX   0
PART 1
C12A  1    1.293813    0.954717    1.340120    21.00000    0.02241    0.02857 =
         0.02866    0.00542    0.00021    0.00623
AFIX  23
H12A  2    1.350468    0.956265    1.267542    21.00000   -1.20000
H12B  2    1.341701    1.060851    1.399383    21.00000   -1.20000
AFIX   0
PART -1
C12B  1    1.259329    0.942042    1.399614   -21.00000    0.02385    0.02756 =
         0.03178    0.00095   -0.00361    0.00278
AFIX  23
H12C  2    1.229018    0.934231    1.485400   -21.00000   -1.20000
H12D  2    1.342499    1.049312    1.406575   -21.00000   -1.20000
AFIX   0
PART 1
C13A  1    1.293726    0.832221    1.414179    21.00000    0.02860    0.02654 =
         0.03045    0.00274   -0.01037    0.00756
AFIX  23
H13A  2    1.273470    0.855161    1.502964    21.00000   -1.20000
H13B  2    1.395744    0.825508    1.422407    21.00000   -1.20000
AFIX   0
PART -1
C13B  1    1.311403    0.816274    1.349378   -21.00000    0.02679    0.04848 =
         0.03295    0.00255   -0.00672    0.01810
AFIX  23
H13C  2    1.351439    0.829564    1.267911   -21.00000   -1.20000
H13D  2    1.391616    0.812358    1.416920   -21.00000   -1.20000
AFIX   0
PART 0
C14   1    1.154657    0.679301    1.325051    11.00000    0.02639    0.02404 =
         0.04608    0.00593   -0.00345    0.01213
PART 1
AFIX  23
H14C  2    1.195322    0.623014    1.264469    21.00000   -1.20000
H14D  2    1.097482    0.609007    1.379207    21.00000   -1.20000
AFIX  23
PART -1
H14A  2    1.154362    0.584231    1.272952   -21.00000   -1.20000
H14B  2    1.123805    0.658530    1.408663   -21.00000   -1.20000
AFIX   0
HKLF 4


REM  mo_2425_0m_a.res in P-1
REM wR2 = 0.0624, GooF = S = 1.100, Restrained GooF = 1.100 for all data
REM R1 = 0.0272 for 4481 Fo > 4sig(Fo) and 0.0348 for all 5192 data
REM 218 parameters refined using 0 restraints

END

WGHT      0.0260      0.9812

REM Highest difference peak  1.137,  deepest hole -0.711,  1-sigma level  0.119
Q1    1   0.7821  0.6112  1.1132  11.00000  0.05    1.14
Q2    1   0.7827  0.6537  1.0449  11.00000  0.05    1.11
Q3    1   0.8185  0.5813  0.9500  11.00000  0.05    1.03
Q4    1   0.1622  0.3474  0.5482  11.00000  0.05    1.03
;
_shelx_res_checksum                8425
_shelx_hkl_file
;
  -1   0   0 66.3475 4.12178  13
  -1   0   0 70.8372 2.97680   1
  -1   0   0 67.2592 2.66523   1
  -1   0   0 72.8811 3.17750  17
  -1   0   0 69.2817 4.47467  15
  -1   0   0 63.9705 2.79905   5
  -1   0   0 77.1881 3.43583   6
  -1   0   0 59.6004 4.66059  10
  -1   0   0 77.7429 5.62901  10
  -1   0   0 71.4304 3.24534   8
  -1   0   0 70.0283 3.68299   6
   1   0   0 73.1331 4.43286  16
   1   0   0 80.5377 6.02185  12
   1   0   0 76.6379 5.57058  18
   1   0   0 71.1744 3.33280   6
   1   0   0 65.7476 2.49600   4
   1   0   0 82.9956 5.76012  10
   1   0   0 73.0505 5.03238  14
   1   0   0 72.7108 4.06243  15
   1   0   0 68.8827 2.66664   1
  -2   0   0 2052.62 59.2177  10
  -2   0   0 2001.75 54.8797  15
  -2   0   0 1878.35 49.6541  17
  -2   0   0 1824.45 47.5480   5
  -2   0   0 1882.29 48.0115   1
  -2   0   0 2032.74 49.6666   6
  -2   0   0 1904.65 48.8087   8
  -2   0   0 1942.73 53.2314  13
  -2   0   0 2035.40 50.9791   6
  -2   0   0 1930.36 47.1980   1
  -2   0   0 1911.50 46.5522   4
   2   0   0 2185.57 59.7764  10
   2   0   0 1874.15 47.8328   1
   2   0   0 1958.92 47.1524   1
   2   0   0 2093.49 49.6655   6
   2   0   0 1987.41 53.8069  16
   2   0   0 2051.71 51.0298   6
   2   0   0 2029.88 59.5682  12
   2   0   0 1943.36 58.1950  18
   2   0   0 2066.57 57.0783  14
   2   0   0 1876.36 46.6954   4
   2   0   0 1857.63 47.5450   5
   2   0   0 2005.07 48.9243   8
   2   0   0 2010.32 52.3562  15
   2   0   0 1991.41 48.5343  17
  -3   0   0 2067.80 53.5649   1
  -3   0   0 2114.43 52.2893   1
  -3   0   0 2131.48 55.0366   8
  -3   0   0 2116.85 57.2706   6
  -3   0   0 1993.54 52.7658   5
  -3   0   0 2195.99 68.5208  10
  -3   0   0 2107.93 51.3868   4
  -3   0   0 2087.86 62.8134  15
  -3   0   0 2170.95 55.7575   6
  -3   0   0 2172.49 61.1767  13
   3   0   0 2249.93 60.0837  15
   3   0   0 2085.86 57.2424   6
   3   0   0 2230.43 55.5574   6
   3   0   0 2123.72 61.7651  16
   3   0   0 2128.55 52.0896   1
   3   0   0 2247.75 70.9136  12
   3   0   0 2084.47 53.2279   1
   3   0   0 2142.85 65.4755  14
   3   0   0 2145.16 67.7734  18
   3   0   0 2132.65 53.9970  17
   3   0   0 2143.34 54.6924   8
   3   0   0 2032.22 52.7340   5
  -4   0   0 8.13701 2.06173   1
  -4   0   0 11.6562 2.59962   1
  -4   0   0 11.0451 6.46605  10
  -4   0   0 9.37545 2.62858   6
  -4   0   0 7.23153 3.01002   6
  -4   0   0 0.93319 2.57490  13
  -4   0   0 7.96216 1.99297   4
  -4   0   0 4.30827 3.34571  15
  -4   0   0 4.06112 1.85217   8
  -4   0   0 6.37288 1.79316   5
   4   0   0 6.50568 2.05449   1
   4   0   0 3.05534 2.03086  17
   4   0   0 4.47001 1.30224   4
   4   0   0 7.89233 2.60811   6
   4   0   0 7.80114 2.05711   1
   4   0   0 6.28451 1.84102   5
   4   0   0 8.11998 2.93435   6
   4   0   0 1.73666 5.50981  10
   4   0   0 12.8471 4.16293  15
   4   0   0 7.45296 2.44699   8
   4   0   0 3.41276 2.96583  16
   4   0   0 2.97305 3.77662  18
   4   0   0 6.28576 4.90205  12
  -5   0   0 835.987 32.1396   6
  -5   0   0 873.337 30.7232   6
  -5   0   0 864.974 53.9883  12
  -5   0   0 837.208 37.1260  13
  -5   0   0 864.471 45.3861  10
  -5   0   0 827.381 29.1880   8
  -5   0   0 791.743 38.1353  15
  -5   0   0 854.353 26.1428   1
  -5   0   0 820.889 27.5732   1
   5   0   0 837.418 35.8298  11
   5   0   0 839.762 25.0388   4
   5   0   0 900.558 33.1228   6
   5   0   0 889.425 35.5432  15
   5   0   0 827.477 27.4136  17
   5   0   0 878.097 29.0178   8
   5   0   0 821.893 26.3285   5
   5   0   0 860.367 42.3753  18
   5   0   0 840.623 25.4718   1
   5   0   0 905.575 47.5259  10
   5   0   0 859.917 27.0840   1
   5   0   0 842.886 37.0541  16
   5   0   0 933.483 30.6490   6
  -6   0   0 576.129 25.0620   6
  -6   0   0 563.209 39.1218  10
  -6   0   0 580.788 20.4680   1
  -6   0   0 593.359 48.6904  12
  -6   0   0 571.666 33.4897  15
  -6   0   0 607.747 27.8164   6
  -6   0   0 527.929 30.2590  13
  -6   0   0 556.523 21.9250   1
  -6   0   0 555.071 23.6794   8
   6   0   0 544.084 26.3265   6
   6   0   0 558.982 19.5380   1
   6   0   0 544.656 20.3312   5
   6   0   0 540.982 29.9103  11
   6   0   0 539.826 40.4228  10
   6   0   0 532.483 20.9310  17
   6   0   0 618.929 24.8925   6
   6   0   0 557.163 22.9925   8
   6   0   0 573.399 35.2979  18
   6   0   0 546.993 19.0203   4
   6   0   0 538.510 15.2109   2
   6   0   0 554.767 31.0935  16
   6   0   0 531.698 20.7501   1
   6   0   0 582.586 29.2792  15
  -7   0   0 149.823 9.74030   1
  -7   0   0 137.520 10.5492   1
  -7   0   0 150.027 14.0339   6
  -7   0   0 134.124 11.3534   8
  -7   0   0 140.022 12.4460   6
   7   0   0 155.782 11.8333   8
   7   0   0 159.729 12.3699   6
   7   0   0 142.624 9.70562   1
   7   0   0 158.350 9.42572   1
   7   0   0 156.592 9.79280   5
   7   0   0 140.969 8.66672   4
   7   0   0 141.482 13.7738   6
  -8   0   0 641.830 32.6848   6
  -8   0   0 640.390 26.9958   1
  -8   0   0 628.147 24.7809   1
  -8   0   0 674.778 31.2161   6
   8   0   0 684.479 29.8598   6
   8   0   0 621.013 24.5404   5
   8   0   0 629.394 28.2057   8
   8   0   0 581.786 31.9467   6
   8   0   0 613.426 23.0288   4
   8   0   0 656.839 23.6742   1
   8   0   0 615.144 24.8628   1
  -9   0   0 53.8676 7.29386   1
  -9   0   0 54.1636 11.1144   8
  -9   0   0 61.3675 10.7778   6
  -9   0   0 72.7810 10.9543   6
   9   0   0 62.9280 9.15449   6
   9   0   0 57.1209 7.53021   1
   9   0   0 64.9992 6.45355   1
   9   0   0 72.6445 7.97642   5
   9   0   0 49.2688 5.68768   4
 -10   0   0 142.680 16.4594   6
 -10   0   0 150.453 13.4209   1
 -10   0   0 144.195 14.4676   8
 -10   0   0 163.727 17.8345   6
  10   0   0 127.716 11.5518   5
  10   0   0 138.049 12.1450   1
  10   0   0 160.987 15.0029   6
  10   0   0 143.717 10.5032   4
  10   0   0 158.801 10.9690   1
 -11   0   0 79.5013 15.2689   6
 -11   0   0 84.5489 11.4979   8
 -11   0   0 96.2097 10.9810   1
  11   0   0 100.644 9.24804   1
  11   0   0 100.543 9.18388   4
  11   0   0 79.0029 12.2356   6
 -12   0   0 12.0398 4.79132   1
 -12   0   0 7.52164 5.47620   8
 -12   0   0 10.7757 6.47517   6
  12   0   0 2.95006 2.81413   4
  12   0   0 3.11095 4.25687   1
  12   0   0 8.37062 7.24705   6
  12  -1   0 117.758 9.79984   4
  12  -1   0 134.900 11.1495   1
  12  -1   0 118.525 15.1831   6
 -12   1   0 102.872 16.7519   6
 -12   1   0 119.948 13.2551   1
 -12   1   0 107.756 14.5572   8
  11  -1   0 -3.8144 3.17073   6
  11  -1   0 8.20147 3.51761   1
  11  -1   0 7.98159 2.90573   4
  11  -1   0 10.2101 4.75519   5
 -11   1   0 2.43860 5.70019   6
 -11   1   0 9.42696 4.62361   8
 -11   1   0 3.30805 3.58533   1
  10  -1   0 296.228 15.7923   1
  10  -1   0 310.830 20.8453   6
  10  -1   0 302.106 14.8123   4
  10  -1   0 264.987 16.5154   1
  10  -1   0 264.554 15.9128   5
 -10   1   0 293.214 23.3287   6
 -10   1   0 263.219 19.0832   8
 -10   1   0 293.044 18.1137   1
 -10   1   0 269.692 21.4110   6
   9  -1   0 185.941 11.6013   1
   9  -1   0 189.108 15.3948   6
   9  -1   0 188.963 11.0487   4
   9  -1   0 179.379 12.8551   1
   9  -1   0 192.650 11.9889   5
  -9   1   0 192.142 12.7477   1
  -9   1   0 173.862 17.1889   6
  -9   1   0 188.369 13.6573   1
  -9   1   0 180.750 15.9048   6
  -9   1   0 199.960 15.4114   8
   8  -1   0 286.988 15.6062   1
   8  -1   0 294.227 21.2882   6
   8  -1   0 305.287 13.5745   4
   8  -1   0 304.047 17.7281   8
   8  -1   0 317.847 14.8732   1
   8  -1   0 302.833 14.9784   5
   8  -1   0 330.751 19.2256   6
  -8   1   0 285.278 18.0733   8
  -8   1   0 305.951 19.5424   6
  -8   1   0 309.249 21.4440   6
  -8   1   0 303.060 16.9076   1
  -8   1   0 288.823 15.2065   1
   7  -1   0 855.328 28.5545   5
   7  -1   0 848.115 26.4095   4
   7  -1   0 826.333 29.3746   1
   7  -1   0 901.165 33.5565   6
   7  -1   0 861.443 36.8165   6
   7  -1   0 864.758 32.3905   8
   7  -1   0 882.774 28.3087   1
  -7   1   0 874.233 29.0615   1
  -7   1   0 888.066 37.0001   6
  -7   1   0 849.216 30.5545   1
  -7   1   0 888.957 34.9747   6
  -7   1   0 850.049 32.8396   8
   6  -1   0 39.0531 5.56125   6
   6  -1   0 38.8569 4.33413   1
   6  -1   0 41.1296 4.83746   1
   6  -1   0 46.0392 5.62841   8
   6  -1   0 38.9834 6.09872  17
   6  -1   0 39.9463 9.10636  16
   6  -1   0 43.3547 10.7104  18
   6  -1   0 45.1533 6.89172   6
   6  -1   0 39.8216 3.69328   4
   6  -1   0 37.7116 11.9158  10
   6  -1   0 37.4199 8.59351  15
   6  -1   0 29.2408 7.82426  11
   6  -1   0 37.4681 4.25409   5
  -6   1   0 45.6080 6.87575   6
  -6   1   0 41.3690 10.0711  15
  -6   1   0 39.4846 5.99071   6
  -6   1   0 52.8631 15.4500  10
  -6   1   0 41.9002 5.03965   1
  -6   1   0 32.8335 11.9818  12
  -6   1   0 39.4147 8.84855  13
  -6   1   0 44.6742 3.94198   4
  -6   1   0 40.1240 4.40942   1
  -6   1   0 43.2034 5.77655   8
   5  -1   0 3208.82 79.4440   4
   5  -1   0 3387.68 112.144  10
   5  -1   0 3277.15 105.863  18
   5  -1   0 3390.04 97.2602  16
   5  -1   0 3319.65 81.9608   5
   5  -1   0 3289.66 89.3341   6
   5  -1   0 3315.07 84.8256  17
   5  -1   0 3423.08 86.6761   6
   5  -1   0 3293.33 94.1499  15
   5  -1   0 3568.70 94.0875  11
   5  -1   0 3238.54 83.0361   1
   5  -1   0 3318.15 85.0891   8
  -5   1   0 3479.46 123.421  12
  -5   1   0 3283.86 94.4923  13
  -5   1   0 3241.21 85.6456   8
  -5   1   0 3265.57 99.0415  15
  -5   1   0 3185.06 86.4305   6
  -5   1   0 3301.93 81.8712   1
  -5   1   0 3173.31 88.7477   6
  -5   1   0 3322.40 79.1571   4
  -5   1   0 3181.08 83.2147   1
  -5   1   0 3349.01 109.080  10
   4  -1   0 1143.69 49.2681  10
   4  -1   0 1092.55 29.7838   5
   4  -1   0 1055.78 39.3513  16
   4  -1   0 1074.74 34.9926   6
   4  -1   0 1037.79 30.5335   1
   4  -1   0 984.178 27.6017   4
   4  -1   0 1083.24 32.4497  17
   4  -1   0 1105.57 36.3051  11
   4  -1   0 1024.78 29.1838   1
   4  -1   0 1089.85 32.9321   6
   4  -1   0 1084.56 46.1231  18
   4  -1   0 1137.03 32.3114   8
   4  -1   0 1088.70 38.0143  15
  -4   1   0 1044.63 37.5401  13
  -4   1   0 1045.28 29.4527   1
  -4   1   0 1054.55 34.5763   6
  -4   1   0 1159.70 55.2924  12
  -4   1   0 1028.50 30.5220   1
  -4   1   0 1153.20 48.1660  10
  -4   1   0 1083.30 40.8642  15
  -4   1   0 995.315 31.7321   8
  -4   1   0 1030.98 32.7981   6
  -4   1   0 1077.72 27.7169   4
   3  -1   0 164.942 13.9532  18
   3  -1   0 177.219 7.34069   1
   3  -1   0 188.974 10.3297  11
   3  -1   0 183.991 8.91422   6
   3  -1   0 178.981 8.98032  17
   3  -1   0 196.826 15.8829  10
   3  -1   0 197.934 10.2047   6
   3  -1   0 185.595 6.44516   4
   3  -1   0 183.851 10.4544  13
   3  -1   0 180.879 7.93156   1
   3  -1   0 185.679 11.7958  16
   3  -1   0 192.456 8.66627   8
   3  -1   0 191.459 11.5316  15
  -3   1   0 177.650 7.38536   1
  -3   1   0 183.569 7.98910   1
  -3   1   0 188.725 9.18676   6
  -3   1   0 186.982 6.38709   4
  -3   1   0 191.195 12.5034  15
  -3   1   0 187.717 15.0694  10
  -3   1   0 214.943 18.2134  12
  -3   1   0 180.233 8.61781   8
  -3   1   0 191.424 10.1212   6
   2  -1   0 691.524 22.8351  15
   2  -1   0 662.923 16.9832   4
   2  -1   0 718.369 18.7513   1
   2  -1   0 698.942 20.4412  11
   2  -1   0 708.045 19.4881   8
   2  -1   0 695.261 20.7746  17
   2  -1   0 711.489 20.9422   6
   2  -1   0 726.283 21.7542  13
   2  -1   0 661.685 26.9354  18
   2  -1   0 746.582 28.2822  10
   2  -1   0 624.290 17.9979   1
  -2   1   0 667.687 16.9020   4
  -2   1   0 682.009 19.4830   8
  -2   1   0 720.260 30.3330  12
  -2   1   0 656.064 18.5591   1
  -2   1   0 628.982 19.6080   6
  -2   1   0 654.067 20.6481   6
  -2   1   0 702.303 28.2261  10
  -2   1   0 704.136 24.0796  15
  -2   1   0 625.288 17.9840   1
   1  -1   0 903.043 24.7898   6
   1  -1   0 896.328 23.2308   1
   1  -1   0 848.436 23.8963   6
   1  -1   0 975.051 28.8796  18
   1  -1   0 958.225 22.9250  11
   1  -1   0 1022.78 29.2493  12
   1  -1   0 972.873 23.4926   1
   1  -1   0 997.759 26.1774  13
   1  -1   0 986.051 26.6130  17
   1  -1   0 977.893 26.8186  15
  -1   1   0 1044.42 27.1666  15
  -1   1   0 889.643 22.5757   7
  -1   1   0 990.727 28.6995  12
  -1   1   0 1046.20 30.8965  10
  -1   1   0 940.243 23.4100   1
  -1   1   0 944.249 24.9270   6
  -1   1   0 898.290 24.1146   6
  -1   1   0 975.491 24.1188   8
   0  -1   0 1831.70 43.7781   6
   0  -1   0 1795.32 46.4234  10
   0  -1   0 1857.13 42.0612   1
   0  -1   0 1745.01 46.4451  13
   0  -1   0 1731.91 41.3151   9
   0  -1   0 1637.24 42.7185   5
   0  -1   0 1930.51 48.4260  10
   0  -1   0 2057.84 46.6028  15
   0  -1   0 1820.47 45.5085  17
   0  -1   0 1630.84 42.1299   1
   0  -1   0 1791.76 44.9889  15
   0  -1   0 1897.50 44.9349  12
   0  -1   0 2049.02 43.5207   6
   0   1   0 1853.09 46.3833  16
   0   1   0 1797.83 46.9002  14
   0   1   0 1524.21 42.9358   6
   0   1   0 1778.61 42.7881   3
   0   1   0 1878.09 46.7364  10
   0   1   0 1932.15 44.6000  15
   0   1   0 1768.87 42.0156   1
  -1  -1   0 1078.70 32.5964  13
  -1  -1   0 1130.47 34.7683  10
  -1  -1   0 1154.17 30.5097  18
  -1  -1   0 1083.54 31.4940  15
  -1  -1   0 926.901 25.1036   2
  -1  -1   0 981.131 27.2628   5
  -1  -1   0 1091.80 29.1972   6
  -1  -1   0 1035.13 28.8281  17
  -1  -1   0 1129.27 26.4324   1
  -1  -1   0 980.104 27.4551   3
  -1  -1   0 1147.47 28.4076   6
  -1  -1   0 1084.19 27.7553   8
  -1  -1   0 1021.73 26.8610   1
   1   1   0 1132.46 29.2360   6
   1   1   0 1014.99 26.6585   1
   1   1   0 1016.28 27.2314   5
   1   1   0 1136.74 32.5695  10
   1   1   0 1088.03 26.2161   1
   1   1   0 1087.46 30.9013  18
   1   1   0 1064.50 32.0567  16
   1   1   0 1143.90 35.0535  12
   1   1   0 1118.75 34.3055  14
   1   1   0 1156.93 28.4049   6
   1   1   0 1126.08 30.0592  15
   1   1   0 1015.62 27.5637   3
  -2  -1   0 -2.4297 1.71793  10
  -2  -1   0 0.04751 0.65791   8
  -2  -1   0 2.69737 1.92214  15
  -2  -1   0 -0.5267 0.53657   3
  -2  -1   0 2.66857 1.50018  13
  -2  -1   0 -0.6304 0.57062   5
  -2  -1   0 1.24374 1.13321   6
  -2  -1   0 -0.6071 1.31845  17
  -2  -1   0 0.81512 0.60735   1
  -2  -1   0 1.10831 0.34912   2
   2   1   0 0.93971 0.73020   1
   2   1   0 0.34761 0.71464   8
   2   1   0 2.78284 2.39462  18
   2   1   0 1.15708 2.35655  12
   2   1   0 -1.7483 1.34134  16
   2   1   0 1.18941 0.92201   6
   2   1   0 -0.8638 1.74129  10
   2   1   0 2.13220 0.94981   5
   2   1   0 1.10958 1.41814  15
   2   1   0 4.43106 2.21852  14
   2   1   0 0.95455 0.61049   4
  -3  -1   0 3674.91 93.6075   3
  -3  -1   0 4036.57 95.5380   6
  -3  -1   0 3733.19 103.863  15
  -3  -1   0 3773.52 93.9598   8
  -3  -1   0 3783.74 102.998  13
  -3  -1   0 3635.00 92.1510   1
  -3  -1   0 3981.84 110.515  10
  -3  -1   0 3806.17 90.6171   1
  -3  -1   0 3599.38 92.1743   5
  -3  -1   0 3907.86 97.2638   6
   3   1   0 3908.79 104.412  10
   3   1   0 3700.87 91.5499   1
   3   1   0 3577.36 90.4473   4
   3   1   0 3836.44 106.213  18
   3   1   0 3872.39 90.2170   1
   3   1   0 3824.27 96.8684   6
   3   1   0 3858.80 107.865  14
   3   1   0 3799.45 103.125  16
   3   1   0 4069.64 99.2992  15
   3   1   0 3825.47 94.3137  17
   3   1   0 3653.88 91.9411   5
   3   1   0 4030.11 94.7221   6
   3   1   0 3912.85 112.446  12
   3   1   0 3777.71 93.4939   8
  -4  -1   0 758.257 22.7908   1
  -4  -1   0 757.409 38.2091  10
  -4  -1   0 725.152 24.2081   5
  -4  -1   0 748.242 25.9359   8
  -4  -1   0 734.445 24.3639   1
  -4  -1   0 794.477 27.2660   6
  -4  -1   0 744.243 34.3365  15
  -4  -1   0 733.872 33.4025  13
  -4  -1   0 746.463 28.4386   6
  -4  -1   0 757.731 25.8487   3
   4   1   0 751.903 25.4186  17
   4   1   0 772.250 37.6235  14
   4   1   0 756.774 28.4716   6
   4   1   0 765.508 25.7105   8
   4   1   0 764.153 30.0214  15
   4   1   0 728.627 23.7531   5
   4   1   0 716.292 22.3810   4
   4   1   0 716.510 23.3823   1
   4   1   0 813.337 26.7647   6
   4   1   0 715.697 32.8418  16
   4   1   0 767.858 41.3469  12
   4   1   0 777.011 36.3682  18
   4   1   0 790.963 22.5430   1
  -5  -1   0 191.942 11.7890   3
  -5  -1   0 176.143 10.5008   1
  -5  -1   0 189.261 9.66443   1
  -5  -1   0 191.675 17.6601  15
  -5  -1   0 205.373 10.9972   5
  -5  -1   0 204.307 13.0360   6
  -5  -1   0 178.034 11.6389   8
  -5  -1   0 195.311 13.9679   6
  -5  -1   0 173.252 19.9652  10
  -5  -1   0 178.156 16.7382  13
   5   1   0 189.339 16.0667  11
   5   1   0 170.543 21.0521  10
   5   1   0 195.397 10.3148   5
   5   1   0 192.590 13.4971   6
   5   1   0 192.274 10.1330   1
   5   1   0 189.262 9.49304   4
   5   1   0 194.879 18.5980  18
   5   1   0 216.674 12.6973   6
   5   1   0 189.008 22.2535  12
   5   1   0 188.694 16.7563  16
   5   1   0 184.340 15.0460  15
   5   1   0 175.673 10.7442  17
   5   1   0 192.819 19.1096  14
   5   1   0 201.362 9.35324   1
   5   1   0 183.150 11.3299   8
  -6  -1   0 950.353 35.8245   6
  -6  -1   0 941.355 37.4376   6
  -6  -1   0 896.831 31.7259   1
  -6  -1   0 936.163 34.4465   8
  -6  -1   0 948.010 29.8677   1
  -6  -1   0 889.564 30.9361   5
   6   1   0 976.027 28.9660   1
   6   1   0 950.293 30.5341   1
   6   1   0 949.638 33.4524   8
   6   1   0 898.386 30.3865   5
   6   1   0 868.665 28.7632   4
   6   1   0 1009.09 34.9058   6
   6   1   0 919.067 37.5423   6
  -7  -1   0 0.77490 2.79780   6
  -7  -1   0 1.06300 1.74307   1
  -7  -1   0 5.49565 3.20260   6
  -7  -1   0 2.25351 1.59033   8
  -7  -1   0 0.62720 1.78702   1
   7   1   0 2.55517 1.26069   4
   7   1   0 0.64937 1.48197   1
   7   1   0 2.35648 1.60211   5
   7   1   0 3.57396 4.30389   6
   7   1   0 -1.2289 1.69646   1
   7   1   0 2.49068 2.18727   6
   7   1   0 -0.2153 1.91978   8
  -8  -1   0 92.5194 9.25316   1
  -8  -1   0 123.554 10.7267   1
  -8  -1   0 100.255 11.0392   8
  -8  -1   0 107.967 12.5805   6
  -8  -1   0 124.484 13.8694   6
   8   1   0 129.687 8.98779   1
   8   1   0 102.769 10.8899   8
   8   1   0 144.983 12.6486   6
   8   1   0 114.099 9.65369   5
   8   1   0 124.403 14.4052   6
   8   1   0 109.227 9.22690   1
   8   1   0 118.814 8.98400   4
  -9  -1   0 245.161 18.2839   8
  -9  -1   0 283.293 17.5547   1
  -9  -1   0 230.555 19.7125   6
  -9  -1   0 253.234 21.3479   6
   9   1   0 245.735 14.0961   4
   9   1   0 233.803 14.4969   1
   9   1   0 251.171 18.1983   6
   9   1   0 261.764 13.7551   1
   9   1   0 246.388 14.9607   5
 -10  -1   0 -5.1482 3.70445   6
 -10  -1   0 0.55627 3.85372   8
 -10  -1   0 -2.1617 5.67058   6
  10   1   0 0.55227 3.82845   5
  10   1   0 -2.7869 1.56837   4
  10   1   0 -3.5731 2.72741   6
  10   1   0 -3.0689 3.89070   1
  10   1   0 -2.4610 1.95527   1
 -11  -1   0 72.0433 10.2845   1
 -11  -1   0 52.4704 10.3897   8
 -11  -1   0 46.3618 11.6832   6
  11   1   0 55.0900 7.81969   1
  11   1   0 54.0394 10.0890   1
  11   1   0 64.6636 12.4110   6
  11   1   0 60.8131 7.65178   4
  12  -2   0 230.432 19.9083   6
  12  -2   0 240.742 15.4291   1
  12  -2   0 209.650 16.7003   5
 -12   2   0 254.203 18.4836   1
 -12   2   0 210.275 22.3343   6
 -12   2   0 236.131 20.0766   8
  11  -2   0 79.5107 8.42852   1
  11  -2   0 75.2929 11.3409   6
  11  -2   0 85.9945 10.0215   5
  11  -2   0 86.6319 7.34381   4
 -11   2   0 81.0675 12.1935   8
 -11   2   0 97.1748 10.8452   1
 -11   2   0 95.1629 13.7927   6
  10  -2   0 110.718 10.5752   1
  10  -2   0 103.049 7.73031   4
  10  -2   0 115.694 12.1254   6
  10  -2   0 102.725 9.17614   5
  10  -2   0 100.749 8.91162   1
 -10   2   0 110.842 12.2538   8
 -10   2   0 106.016 13.8179   6
 -10   2   0 101.625 10.2610   1
 -10   2   0 75.5315 12.9159   6
   9  -2   0 742.192 29.7955   1
   9  -2   0 756.796 32.9465   8
   9  -2   0 729.980 37.7004   6
   9  -2   0 775.240 25.6761   4
   9  -2   0 793.986 28.3624   5
   9  -2   0 798.537 28.5754   1
   9  -2   0 847.907 35.0085   6
  -9   2   0 776.136 29.4308   1
  -9   2   0 727.270 33.4356   8
  -9   2   0 787.175 36.3108   6
  -9   2   0 775.584 31.2597   1
  -9   2   0 796.187 38.7730   6
   8  -2   0 136.064 10.3938   1
   8  -2   0 117.400 13.4995   6
   8  -2   0 128.928 11.1739   8
   8  -2   0 140.721 12.2208   6
   8  -2   0 146.749 9.59700   5
   8  -2   0 146.964 8.17358   4
   8  -2   0 142.148 9.48802   1
  -8   2   0 141.451 12.7874   6
  -8   2   0 143.678 13.8921   6
  -8   2   0 153.177 10.1972   1
  -8   2   0 134.186 11.7635   8
  -8   2   0 124.182 10.2907   1
   7  -2   0 401.547 16.6419   5
   7  -2   0 406.270 16.6450   1
   7  -2   0 401.367 22.5624   6
   7  -2   0 366.934 30.1604  18
   7  -2   0 376.195 23.3301  11
   7  -2   0 393.679 19.1942   8
   7  -2   0 361.390 19.3597  17
   7  -2   0 428.518 20.6160   6
   7  -2   0 389.362 14.3577   4
   7  -2   0 364.023 17.2094   1
   7  -2   0 356.788 33.4032  10
   7  -2   0 385.195 23.6801  13
   7  -2   0 392.619 25.7200  15
  -7   2   0 389.176 18.0188   1
  -7   2   0 399.604 20.8062   6
  -7   2   0 404.274 22.7424   6
  -7   2   0 414.288 35.6698  10
  -7   2   0 386.767 37.9374  12
  -7   2   0 387.580 19.7137   8
  -7   2   0 411.969 14.1251   4
  -7   2   0 398.652 16.9289   1
  -7   2   0 415.999 29.4122  15
   6  -2   0 1743.64 52.1038  17
   6  -2   0 1714.47 56.8842  13
   6  -2   0 1692.68 46.7453   1
   6  -2   0 1805.10 52.0219   6
   6  -2   0 1715.36 46.7762   5
   6  -2   0 1656.14 75.4839  10
   6  -2   0 1717.13 55.8600  11
   6  -2   0 1721.67 61.0129  15
   6  -2   0 1645.08 69.6033  18
   6  -2   0 1799.20 49.0146   1
   6  -2   0 1685.50 55.0462   6
   6  -2   0 1698.61 43.9195   4
  -6   2   0 1673.21 50.9268   8
  -6   2   0 1693.59 52.4024   6
  -6   2   0 1676.80 46.8696   1
  -6   2   0 1701.78 81.8625  12
  -6   2   0 1863.42 77.0925  10
  -6   2   0 1633.62 54.4885   6
  -6   2   0 1678.93 48.5636   1
  -6   2   0 1716.56 43.4336   4
  -6   2   0 1678.14 64.1450  15
   5  -2   0 315.916 24.0183  18
   5  -2   0 325.535 25.7156  10
   5  -2   0 322.321 12.9095   1
   5  -2   0 329.892 16.3314  17
   5  -2   0 325.052 14.8423   8
   5  -2   0 331.689 20.2964  15
   5  -2   0 332.024 15.6689   6
   5  -2   0 330.900 11.1120   4
   5  -2   0 324.845 13.8968   1
   5  -2   0 334.574 17.1602  11
   5  -2   0 310.354 17.6654  13
   5  -2   0 334.428 17.3203   6
  -5   2   0 315.477 13.7515   1
  -5   2   0 325.523 15.2847   8
  -5   2   0 311.945 15.7593   6
  -5   2   0 320.340 10.7666   4
  -5   2   0 338.703 26.3302  10
  -5   2   0 342.155 29.8321  12
  -5   2   0 311.227 12.9043   1
  -5   2   0 319.906 20.9456  15
  -5   2   0 340.043 17.7482   6
   4  -2   0 1283.72 40.6927  13
   4  -2   0 1249.86 35.0736   1
   4  -2   0 1241.57 39.6061   6
   4  -2   0 1244.99 50.4856  18
   4  -2   0 1305.79 44.3349  15
   4  -2   0 1320.14 38.6897  11
   4  -2   0 1311.69 36.8611   8
   4  -2   0 1305.71 53.5832  10
   4  -2   0 1205.74 34.0155   1
   4  -2   0 1273.10 37.3122   6
   4  -2   0 1317.76 39.8052  17
  -4   2   0 1226.83 31.4873   4
  -4   2   0 1244.19 45.3589  15
  -4   2   0 1224.27 34.1647   1
  -4   2   0 1263.50 37.9238   6
  -4   2   0 1328.60 54.3619  10
  -4   2   0 1346.71 57.6122  12
  -4   2   0 1227.39 36.4289   8
  -4   2   0 1270.46 39.6177   6
  -4   2   0 1216.01 35.0018   1
   3  -2   0 507.179 19.0823   6
   3  -2   0 533.874 20.4160  17
   3  -2   0 522.443 17.8450   6
   3  -2   0 508.177 16.1587   1
   3  -2   0 508.735 21.8294  15
   3  -2   0 496.162 25.7551  18
   3  -2   0 480.813 15.4708   1
   3  -2   0 531.140 17.3196  11
   3  -2   0 555.693 20.6132  13
   3  -2   0 539.774 28.6080  10
   3  -2   0 540.011 17.4953   8
  -3   2   0 491.877 17.1532   8
  -3   2   0 483.313 13.8886   7
  -3   2   0 498.339 17.7587   6
  -3   2   0 498.002 13.7228   4
  -3   2   0 487.055 15.5193   1
  -3   2   0 499.580 19.0858   6
  -3   2   0 517.750 22.6930  15
  -3   2   0 508.076 16.2345   1
  -3   2   0 522.913 27.9222  12
  -3   2   0 516.911 28.0218  10
   2  -2   0 1234.75 37.7159  15
   2  -2   0 1233.60 36.2069  13
   2  -2   0 1226.62 43.6034  10
   2  -2   0 1233.79 30.2277  11
   2  -2   0 1243.36 36.9396  17
   2  -2   0 1205.22 29.6541   7
   2  -2   0 1153.39 32.4098   6
   2  -2   0 1248.69 32.4429   8
   2  -2   0 1152.03 30.9230   1
   2  -2   0 1238.97 40.4766  18
   2  -2   0 1223.93 34.1091   6
   2  -2   0 1253.40 31.4456   1
  -2   2   0 1202.63 31.1862   1
  -2   2   0 1207.09 34.0795   6
  -2   2   0 1363.61 30.4660  11
  -2   2   0 1282.81 43.8681  10
  -2   2   0 1213.48 40.3510  12
  -2   2   0 1241.30 37.4616  15
  -2   2   0 1168.53 32.6348   6
  -2   2   0 1148.74 30.7808   1
  -2   2   0 1173.23 29.5632   7
  -2   2   0 1222.56 32.5113   8
   1  -2   0 4045.80 99.6653  17
   1  -2   0 4480.69 92.5915   1
   1  -2   0 3958.44 98.0179  15
   1  -2   0 4185.07 105.191  10
   1  -2   0 3683.21 92.0590   7
   1  -2   0 3909.82 99.3378  13
   1  -2   0 4108.58 95.0635   6
   1  -2   0 3727.67 92.7431   5
   1  -2   0 3951.83 95.5200   6
   1  -2   0 3980.37 96.0015  12
   1  -2   0 3680.46 92.2769   1
  -1   2   0 3938.29 102.412  10
  -1   2   0 4223.96 97.8734  15
  -1   2   0 4024.35 94.7855   6
  -1   2   0 4004.41 92.2382   1
  -1   2   0 4101.82 96.4641  12
  -1   2   0 4046.28 101.216  14
  -1   2   0 3685.37 92.0755   1
  -1   2   0 3915.16 95.2971   6
   0  -2   0 750.216 20.4170   6
   0  -2   0 768.199 18.2244   1
   0  -2   0 733.423 27.4371  10
   0  -2   0 720.002 21.0997   6
   0  -2   0 668.836 22.6208  15
   0  -2   0 672.945 24.9668  13
   0  -2   0 682.214 16.6113   9
   0  -2   0 690.540 23.3487  17
   0  -2   0 646.536 18.2916   1
   0  -2   0 672.835 19.1284   3
   0  -2   0 636.912 19.2291   5
   0   2   0 680.865 22.3259  12
   0   2   0 731.746 22.1089  15
   0   2   0 705.598 25.6280  14
   0   2   0 700.156 24.7565  16
   0   2   0 677.197 17.8282   1
   0   2   0 679.356 19.2765   3
   0   2   0 706.817 20.1930   6
   0   2   0 727.802 25.7580  10
   0   2   0 641.274 19.0840   5
   0   2   0 672.519 20.5874   6
   0   2   0 628.296 17.9344   1
  -1  -2   0 2432.26 57.3920   1
  -1  -2   0 2262.30 59.0745   3
  -1  -2   0 2464.04 60.0781  18
  -1  -2   0 2496.49 61.9813   6
  -1  -2   0 2346.55 58.2548   1
  -1  -2   0 2436.10 63.4965  17
  -1  -2   0 2302.71 59.3417   5
  -1  -2   0 2418.04 68.3266  13
  -1  -2   0 2548.75 59.8549   8
  -1  -2   0 2488.41 71.4590  10
  -1  -2   0 2390.68 65.2809  15
  -1  -2   0 2622.87 60.7671   6
   1   2   0 2444.25 60.5217   6
   1   2   0 2393.90 57.6992   1
   1   2   0 2452.14 69.1083  12
   1   2   0 2313.31 59.1074   5
   1   2   0 2401.35 69.6290  14
   1   2   0 2280.74 59.3650   3
   1   2   0 2251.46 60.1904  18
   1   2   0 2434.23 62.7175  15
   1   2   0 2405.35 67.4129  16
   1   2   0 2404.21 61.5710   6
   1   2   0 2476.80 67.9556  10
   1   2   0 2360.13 57.0877   1
  -2  -2   0 633.182 19.8006   6
  -2  -2   0 536.418 17.2413   1
  -2  -2   0 582.997 16.3946   1
  -2  -2   0 568.137 20.6419   6
  -2  -2   0 549.099 18.4365   8
  -2  -2   0 519.211 19.9678  17
  -2  -2   0 532.996 26.9488  10
  -2  -2   0 475.944 13.9761   2
  -2  -2   0 506.946 17.8550   3
  -2  -2   0 509.711 17.7080   5
  -2  -2   0 544.005 24.9311  13
  -2  -2   0 530.210 23.4187  15
   2   2   0 560.515 15.8059   1
   2   2   0 501.428 16.5188   4
   2   2   0 523.669 17.4970   5
   2   2   0 548.187 20.3211   6
   2   2   0 491.146 21.2815  18
   2   2   0 566.432 28.1781  12
   2   2   0 571.711 21.3293  15
   2   2   0 506.926 18.1545   3
   2   2   0 575.592 19.1423   6
   2   2   0 548.022 27.1950  14
   2   2   0 578.039 25.7508  10
   2   2   0 524.241 24.3384  16
   2   2   0 517.855 16.3709   1
  -3  -2   0 125.009 6.46199   1
  -3  -2   0 107.696 6.89795   1
  -3  -2   0 103.055 11.1713  15
  -3  -2   0 106.707 7.51087   3
  -3  -2   0 104.392 11.5226  13
  -3  -2   0 134.066 14.5393  10
  -3  -2   0 112.052 7.29301   5
  -3  -2   0 132.123 9.60876   6
  -3  -2   0 121.471 8.43122   6
  -3  -2   0 103.528 7.51902   8
  -3  -2   0 122.758 8.81382  17
   3   2   0 114.877 7.09897   5
   3   2   0 101.504 12.2241  14
   3   2   0 116.461 8.93768   6
   3   2   0 123.445 7.87878   8
   3   2   0 137.047 12.7055  10
   3   2   0 143.264 8.95891   6
   3   2   0 115.086 6.52699   4
   3   2   0 127.478 10.1006  15
   3   2   0 101.708 11.0771  16
   3   2   0 110.936 6.48270   1
   3   2   0 128.897 14.8951  12
   3   2   0 121.037 10.9756  18
   3   2   0 128.325 6.22622   1
  -4  -2   0 817.709 28.8443   6
  -4  -2   0 756.725 26.2951   5
  -4  -2   0 765.855 27.6831   8
  -4  -2   0 844.705 41.6230  10
  -4  -2   0 810.419 24.3985   1
  -4  -2   0 747.717 27.0519   3
  -4  -2   0 812.456 31.1379   6
  -4  -2   0 769.783 36.4960  13
  -4  -2   0 760.983 36.9894  15
  -4  -2   0 726.399 25.5875   1
   4   2   0 833.174 23.5575   1
   4   2   0 793.412 35.5739  18
   4   2   0 753.937 42.8408  12
   4   2   0 760.694 24.5186   4
   4   2   0 857.982 28.6171   6
   4   2   0 723.617 35.6536  16
   4   2   0 851.820 32.1824  15
   4   2   0 752.805 24.3238   1
   4   2   0 795.701 39.9547  14
   4   2   0 778.762 30.3246   6
   4   2   0 809.901 38.1992  10
   4   2   0 775.616 25.6826   5
   4   2   0 763.481 27.1079   8
  -5  -2   0 49.6584 11.7610  15
  -5  -2   0 68.1377 7.53584   3
  -5  -2   0 73.0321 7.49036   8
  -5  -2   0 67.0171 6.59190   5
  -5  -2   0 75.9083 15.7954  10
  -5  -2   0 63.2427 6.34185   1
  -5  -2   0 56.6389 12.4908  13
  -5  -2   0 84.3114 9.25510   6
  -5  -2   0 78.9358 6.11829   1
  -5  -2   0 68.7559 7.82862   6
   5   2   0 52.5744 11.6667  16
   5   2   0 66.4233 14.5353  14
   5   2   0 65.9927 5.81361   1
   5   2   0 74.1841 6.03793   4
   5   2   0 50.4072 11.3762  11
   5   2   0 68.9432 6.33461   5
   5   2   0 76.2149 7.81012   6
   5   2   0 62.2270 12.5581  18
   5   2   0 69.1206 8.01007  17
   5   2   0 68.9438 8.35003   6
   5   2   0 76.2726 5.58884   1
   5   2   0 77.3580 7.42356   8
   5   2   0 59.0535 14.3379  12
   5   2   0 71.8425 10.6243  15
  -6  -2   0 140.514 10.3492   1
  -6  -2   0 151.528 12.5411   6
  -6  -2   0 154.423 13.8740   6
  -6  -2   0 155.706 9.73983   1
  -6  -2   0 162.515 12.4018   8
  -6  -2   0 153.504 10.7543   5
   6   2   0 147.808 9.99417   5
   6   2   0 166.463 12.5523   6
   6   2   0 150.973 8.70601   1
   6   2   0 138.843 9.26997   4
   6   2   0 150.909 11.5403   8
   6   2   0 142.119 13.3497   6
   6   2   0 133.938 8.91650   1
  -7  -2   0 67.0155 8.53677   8
  -7  -2   0 63.3586 7.45569   5
  -7  -2   0 82.6990 10.6139   6
  -7  -2   0 64.6130 7.52005   1
  -7  -2   0 74.9727 7.35442   1
  -7  -2   0 77.5190 9.47649   6
   7   2   0 69.3830 6.30991   1
   7   2   0 64.2236 8.47301   8
   7   2   0 68.0813 7.36953   5
   7   2   0 79.1326 6.98456   4
   7   2   0 70.0017 6.71495   1
   7   2   0 72.9082 10.4136   6
   7   2   0 73.4991 9.37629   6
  -8  -2   0 6.74577 3.23288   8
  -8  -2   0 8.45961 3.40310   5
  -8  -2   0 18.7373 6.64522   6
  -8  -2   0 2.64086 4.50276   6
  -8  -2   0 3.97858 3.25744   1
   8   2   0 2.96644 3.49420   6
   8   2   0 13.4230 3.43079   1
   8   2   0 17.7912 4.49216   5
   8   2   0 13.1388 3.81341   4
   8   2   0 9.76273 3.77462   1
  -9  -2   0 31.0068 10.1319   6
  -9  -2   0 39.3931 7.75139   1
  -9  -2   0 32.1986 9.38417   6
  -9  -2   0 35.3773 8.31967   8
   9   2   0 47.3560 9.72261   6
   9   2   0 41.9617 6.60301   1
   9   2   0 36.6178 6.76679   1
   9   2   0 36.7833 7.20508   5
   9   2   0 31.1309 6.16421   4
 -10  -2   0 1.95406 5.15868   6
 -10  -2   0 -0.9601 3.50249   1
 -10  -2   0 1.70704 3.85480   8
 -10  -2   0 15.8292 8.80368   6
  10   2   0 2.92897 5.08865   1
  10   2   0 1.36512 4.35172   6
  10   2   0 -3.6095 3.03319   1
  10   2   0 7.56027 3.36817   4
 -11  -2   0 6.96617 5.96394   6
 -11  -2   0 16.1642 5.37401   1
 -11  -2   0 2.18498 3.77036   8
  11   2   0 3.57456 4.00026   1
  11   2   0 8.32415 6.91364   6
  11   2   0 6.81604 3.86586   4
  13  -3   0 126.046 15.6605   6
  13  -3   0 97.9249 11.1799   1
 -13   3   0 91.6690 14.1231   8
 -13   3   0 72.2973 16.4436   6
 -13   3   0 107.834 13.1913   1
  12  -3   0 50.7791 5.05749   2
  12  -3   0 51.2952 11.5109   6
  12  -3   0 51.5163 8.66969   1
  12  -3   0 55.4908 8.90480   5
 -12   3   0 42.7676 9.91241   8
 -12   3   0 49.2555 12.2074   6
 -12   3   0 43.0039 8.90745   1
  11  -3   0 325.661 17.7383   1
  11  -3   0 329.202 22.5506   6
  11  -3   0 342.509 18.3434   5
 -11   3   0 312.047 19.8321   1
 -11   3   0 294.303 24.8221   6
 -11   3   0 321.866 22.4172   8
  10  -3   0 3.19227 2.84872   5
  10  -3   0 12.4196 5.50538   6
  10  -3   0 13.3798 4.65564   1
  10  -3   0 13.6898 3.68588   1
 -10   3   0 8.08646 4.56386   6
 -10   3   0 7.39331 3.12953   1
 -10   3   0 13.9120 6.64371   6
 -10   3   0 3.13945 2.54756   8
   9  -3   0 404.254 20.4831   1
   9  -3   0 430.778 23.4099   6
   9  -3   0 398.110 22.1260   8
   9  -3   0 421.765 18.5726   5
   9  -3   0 429.656 19.1078   1
   9  -3   0 422.654 26.6587   6
  -9   3   0 399.865 23.7328   6
  -9   3   0 408.995 26.5184   6
  -9   3   0 419.108 23.0610   8
  -9   3   0 429.214 21.1765   1
  -9   3   0 395.898 19.5165   1
   8  -3   0 526.785 20.8331   1
   8  -3   0 519.961 20.4883   5
   8  -3   0 477.002 21.6461   1
   8  -3   0 530.755 28.4438   6
   8  -3   0 532.006 25.1232   6
   8  -3   0 481.356 23.5574   8
  -8   3   0 504.644 16.7792   4
  -8   3   0 472.585 20.6494   1
  -8   3   0 515.191 28.2776   6
  -8   3   0 535.135 26.4329   6
  -8   3   0 496.199 22.2589   1
  -8   3   0 502.749 24.2637   8
   7  -3   0 43.3735 7.55533   6
   7  -3   0 51.8498 6.66186   8
   7  -3   0 41.0194 10.4681  15
   7  -3   0 56.2029 5.61302   1
   7  -3   0 30.6633 9.93725  18
   7  -3   0 50.6320 9.75943  13
   7  -3   0 62.1159 7.38451   6
   7  -3   0 46.1789 5.74380   1
   7  -3   0 57.2132 5.55219   5
   7  -3   0 40.8016 8.77695  11
   7  -3   0 31.1207 9.59414  10
  -7   3   0 59.6547 7.19309   8
  -7   3   0 58.7238 7.29166   6
  -7   3   0 52.4510 3.84176   4
  -7   3   0 56.8354 6.18569   1
  -7   3   0 52.2643 5.52612   1
  -7   3   0 39.1926 11.5174  10
  -7   3   0 50.6281 10.9120  15
  -7   3   0 25.7822 12.6248  12
  -7   3   0 47.1382 8.04321   6
   6  -3   0 1885.32 61.6222  13
   6  -3   0 1855.96 52.9059   1
   6  -3   0 1867.71 81.1819  10
   6  -3   0 1921.16 59.8567   6
   6  -3   0 1926.88 58.1846  11
   6  -3   0 1919.12 55.3712   8
   6  -3   0 1934.61 59.6675  17
   6  -3   0 1933.45 56.5819   6
   6  -3   0 1814.10 73.8119  18
   6  -3   0 1993.88 67.0927  15
   6  -3   0 1891.14 51.6417   1
  -6   3   0 1884.02 51.6631   1
  -6   3   0 1951.36 60.4766   6
  -6   3   0 1927.01 83.9059  12
  -6   3   0 1873.29 55.2565   8
  -6   3   0 1918.05 47.4207   4
  -6   3   0 1882.70 68.9192  15
  -6   3   0 1889.54 56.9437   6
  -6   3   0 2026.96 83.3767  10
  -6   3   0 1909.12 53.3083   1
   5  -3   0 1043.30 37.8311  13
   5  -3   0 1046.44 41.5790  15
   5  -3   0 1061.77 36.4206   6
   5  -3   0 1068.22 37.5381  17
   5  -3   0 1010.57 32.6845   8
   5  -3   0 969.709 50.8277  10
   5  -3   0 1001.45 47.3945  18
   5  -3   0 1065.32 33.6053  11
   5  -3   0 996.791 30.1292   1
   5  -3   0 1010.67 30.9937   1
   5  -3   0 1052.35 34.0529   6
  -5   3   0 1012.24 30.1340   1
  -5   3   0 1021.58 27.1931   7
  -5   3   0 1017.34 26.6301   4
  -5   3   0 934.973 35.7780   6
  -5   3   0 983.982 33.8560   6
  -5   3   0 1103.69 54.0423  10
  -5   3   0 1061.14 52.7231  12
  -5   3   0 1014.92 31.2502   1
  -5   3   0 1030.39 33.1684   8
  -5   3   0 1022.09 42.7800  15
   4  -3   0 670.167 26.9180  13
   4  -3   0 688.306 34.0928  18
   4  -3   0 657.487 25.0007   6
   4  -3   0 640.062 22.9219   6
   4  -3   0 663.178 21.1555   1
   4  -3   0 678.160 27.2036  17
   4  -3   0 654.438 29.0586  15
   4  -3   0 641.487 21.2676  11
   4  -3   0 649.565 22.3966   8
   4  -3   0 635.157 20.4112   1
   4  -3   0 693.462 37.8708  10
  -4   3   0 641.684 25.0478   6
  -4   3   0 648.707 35.4344  12
  -4   3   0 623.885 23.0256   6
  -4   3   0 631.476 17.8089   4
  -4   3   0 665.355 29.4787  15
  -4   3   0 660.572 21.2587   1
  -4   3   0 629.904 17.8882   7
  -4   3   0 693.268 37.9388  10
  -4   3   0 647.814 22.6182   8
  -4   3   0 644.887 20.3847   1
   3  -3   0 2104.69 55.1340   1
   3  -3   0 2268.25 69.2247  18
   3  -3   0 2170.19 57.7631   6
   3  -3   0 2284.41 76.0779  10
   3  -3   0 2207.04 65.2452  15
   3  -3   0 2217.68 55.6800   1
   3  -3   0 2132.18 52.9972   7
   3  -3   0 2276.04 63.8996  13
   3  -3   0 2242.82 64.4034  17
   3  -3   0 2250.64 57.3753   8
   3  -3   0 2234.18 53.9242  11
   3  -3   0 2275.79 60.3807   6
  -3   3   0 2232.93 60.1333   6
  -3   3   0 2271.86 70.2364  12
  -3   3   0 2174.71 55.0638   1
  -3   3   0 2185.82 57.4092   8
  -3   3   0 2142.15 57.8761   6
  -3   3   0 2165.67 53.0203   7
  -3   3   0 2199.68 55.5362   1
  -3   3   0 2354.03 75.3592  10
  -3   3   0 2165.29 64.9078  15
   2  -3   0 18.1138 4.53356  13
   2  -3   0 21.5484 6.38619  10
   2  -3   0 28.4458 2.34847   7
  -2   3   0 24.5124 5.05347  12
  -2   3   0 29.2106 4.88986  15
  -2   3   0 32.9536 2.84662   1
  -2   3   0 40.2249 7.33475  10
   1  -3   0 870.893 36.2901  10
   1  -3   0 956.870 26.5908   6
   1  -3   0 957.632 32.1264  12
   1  -3   0 865.392 26.9635   6
   1  -3   0 789.602 23.1696   1
   1  -3   0 898.695 23.2709   1
   1  -3   0 856.023 31.8295  13
   1  -3   0 842.399 29.7086  15
   1  -3   0 807.496 23.4101   7
   1  -3   0 877.338 31.1879  17
  -1   3   0 844.106 22.8609   1
  -1   3   0 862.003 28.5182  15
  -1   3   0 831.583 24.5074   3
  -1   3   0 825.663 26.4767   6
  -1   3   0 823.251 23.9645   5
  -1   3   0 848.104 33.7880  10
  -1   3   0 803.253 22.8044   1
  -1   3   0 868.474 26.7153  12
  -1   3   0 875.780 26.2229   6
  -1   3   0 854.472 32.6528  14
   0  -3   0 760.589 28.3644  15
   0  -3   0 833.810 21.7013   1
   0  -3   0 822.969 33.8579  10
   0  -3   0 768.956 23.4393   5
   0  -3   0 795.439 25.5141   6
   0  -3   0 814.322 31.8585  13
   0  -3   0 849.153 24.7779   6
   0  -3   0 822.146 29.4715  17
   0  -3   0 759.960 22.0109   1
   0  -3   0 793.346 23.0196   3
   0   3   0 735.111 23.1732   3
   0   3   0 821.728 27.9173  12
   0   3   0 763.540 21.0505   1
   0   3   0 793.979 31.8255  14
   0   3   0 790.465 31.4840  10
   0   3   0 779.331 25.1712   6
   0   3   0 807.590 27.0918  15
   0   3   0 805.484 31.0820  16
   0   3   0 783.380 24.3012   6
   0   3   0 738.816 21.2991   1
   0   3   0 767.242 23.1458   5
  -1  -3   0 37.8498 5.87717  17
  -1  -3   0 55.7745 4.91382   6
  -1  -3   0 53.9083 5.41003   6
  -1  -3   0 50.0044 3.50751   1
  -1  -3   0 49.9525 3.95289   1
  -1  -3   0 44.4184 7.39691  13
  -1  -3   0 42.1044 3.95713   3
  -1  -3   0 37.6366 5.97682  15
  -1  -3   0 45.6186 4.34844   5
  -1  -3   0 56.3738 8.34757  10
   1   3   0 51.3027 3.59501   1
   1   3   0 48.5269 4.96280   6
   1   3   0 58.6492 7.70964  16
   1   3   0 50.0241 3.33262   1
   1   3   0 43.9352 6.98365  12
   1   3   0 51.3427 4.36788   5
   1   3   0 46.6747 8.86895  10
   1   3   0 44.7057 6.10509  15
   1   3   0 53.5694 8.19055  14
   1   3   0 42.2405 4.20468   3
   1   3   0 50.1468 4.78107   6
  -2  -3   0 289.204 19.5274  13
  -2  -3   0 298.456 15.1245   6
  -2  -3   0 278.326 17.9265  15
  -2  -3   0 305.427 11.1289   1
  -2  -3   0 314.739 14.0110   6
  -2  -3   0 293.031 12.0778   1
  -2  -3   0 290.120 12.8659   3
  -2  -3   0 302.459 13.3178   5
  -2  -3   0 289.888 15.6176  17
  -2  -3   0 332.918 13.8647   8
  -2  -3   0 279.226 9.44340   2
  -2  -3   0 308.987 21.6123  10
   2   3   0 290.046 14.7528   6
   2   3   0 294.169 11.0910   1
   2   3   0 268.558 13.8184  18
   2   3   0 308.346 19.7064  10
   2   3   0 285.597 12.5993   5
   2   3   0 314.109 14.0663   6
   2   3   0 271.327 20.1380  14
   2   3   0 291.305 11.8147   4
   2   3   0 312.535 21.5069  12
   2   3   0 293.169 19.1737  16
   2   3   0 287.460 13.0833   3
   2   3   0 298.320 15.7412  15
   2   3   0 281.688 10.3535   1
  -3  -3   0 527.166 18.6371   1
  -3  -3   0 481.232 19.0407   5
  -3  -3   0 496.058 22.2412   6
  -3  -3   0 480.327 27.2265  15
  -3  -3   0 482.709 22.1510  17
  -3  -3   0 541.457 20.3696   8
  -3  -3   0 450.157 18.7340   3
  -3  -3   0 481.123 27.7519  13
  -3  -3   0 440.792 13.6035   2
  -3  -3   0 542.159 21.1300   6
  -3  -3   0 523.365 31.2935  10
   3   3   0 462.401 17.2966   4
   3   3   0 497.425 15.8373   1
   3   3   0 482.401 21.7503   6
   3   3   0 453.052 27.2082  16
   3   3   0 495.585 30.8614  14
   3   3   0 520.938 20.6223   6
   3   3   0 458.493 30.1267  12
   3   3   0 461.762 16.5773   1
   3   3   0 485.090 18.5793   5
   3   3   0 474.240 22.3810  18
   3   3   0 507.214 28.6694  10
   3   3   0 506.680 23.1194  15
  -4  -3   0 138.055 7.89062   1
  -4  -3   0 127.509 11.1711   6
  -4  -3   0 115.384 9.20948   8
  -4  -3   0 111.914 8.61608   5
  -4  -3   0 102.140 8.53553   3
  -4  -3   0 96.3749 10.3849  17
  -4  -3   0 79.5875 13.0818  15
  -4  -3   0 101.624 7.86693   1
  -4  -3   0 108.483 17.0393  10
  -4  -3   0 137.717 10.5049   6
  -4  -3   0 110.501 14.5214  13
   4   3   0 110.271 10.2808   6
   4   3   0 100.725 12.0579  15
   4   3   0 105.301 15.4844  14
   4   3   0 111.658 7.71461   4
   4   3   0 80.0989 14.6223  10
   4   3   0 113.264 8.20168   5
   4   3   0 141.319 18.8910  12
   4   3   0 134.723 10.2341   6
   4   3   0 103.705 14.0648  16
   4   3   0 118.068 11.7323  18
   4   3   0 110.735 7.01267   1
  -5  -3   0 176.253 11.4186   1
  -5  -3   0 190.042 13.1121   8
  -5  -3   0 185.265 14.7333   6
  -5  -3   0 204.122 13.9028   6
  -5  -3   0 186.800 11.9955   5
  -5  -3   0 192.031 10.4952   1
   5   3   0 189.841 13.1386   6
   5   3   0 185.724 10.1491   1
   5   3   0 173.348 10.8972   5
   5   3   0 171.707 10.4974   4
   5   3   0 171.096 14.2809   6
   5   3   0 197.584 9.71606   1
  -6  -3   0 9.57213 3.73384   5
  -6  -3   0 5.43543 2.93443   1
  -6  -3   0 7.49735 3.82994   6
  -6  -3   0 11.5876 3.44337   1
  -6  -3   0 8.36781 3.80564   8
  -6  -3   0 9.80053 3.82129   6
   6   3   0 10.6554 2.94875   1
   6   3   0 14.7001 4.16021   6
   6   3   0 5.59186 3.72378   6
   6   3   0 8.76095 2.92150   4
   6   3   0 6.62755 2.35916   1
   6   3   0 11.7253 3.66963   5
  -7  -3   0 57.6077 7.53098   1
  -7  -3   0 53.7818 9.74259   6
  -7  -3   0 46.7186 8.70611   8
  -7  -3   0 66.5674 7.95852   1
  -7  -3   0 57.2639 7.04226   5
  -7  -3   0 73.9892 10.5886   6
   7   3   0 54.1847 6.14994   1
   7   3   0 55.7211 7.56207   5
   7   3   0 47.3962 6.12171   4
   7   3   0 61.1151 5.96749   1
   7   3   0 70.4334 8.92690   6
  -8  -3   0 9.14130 4.07508   8
  -8  -3   0 13.5782 5.75288   6
  -8  -3   0 20.6472 6.51841   6
  -8  -3   0 11.7312 4.18023   1
  -8  -3   0 19.0186 5.23175   5
   8   3   0 20.9869 4.21142   1
   8   3   0 15.8473 4.37335   4
   8   3   0 19.1497 4.04880   1
   8   3   0 17.7440 6.01616   6
   8   3   0 20.5814 5.57928   5
  -9  -3   0 12.2189 7.36636   6
  -9  -3   0 3.05971 3.09455   8
  -9  -3   0 2.36202 2.72970   1
  -9  -3   0 0.82142 4.86959   6
   9   3   0 -1.7374 1.59877   4
   9   3   0 -1.9078 3.91752   1
   9   3   0 1.75859 2.70683   1
   9   3   0 -0.3768 3.47066   6
 -10  -3   0 1.97494 5.30177   6
 -10  -3   0 0.01115 5.39141   8
 -10  -3   0 1.38637 3.92509   1
  10   3   0 2.78239 2.43140   4
  10   3   0 3.76069 3.21237   1
  10   3   0 -3.5944 5.34518   6
  13  -4   0 203.587 20.0177   6
  13  -4   0 240.225 12.3603   2
  13  -4   0 223.722 15.8736   1
 -13   4   0 204.608 12.1636   7
 -13   4   0 190.381 22.8552   6
 -13   4   0 198.766 19.7636   8
 -13   4   0 202.285 18.0196   1
  12  -4   0 5.21507 3.81176   1
  12  -4   0 4.49894 5.54591   5
  12  -4   0 12.0640 5.71102   6
 -12   4   0 11.8168 6.20608   6
 -12   4   0 15.8183 5.65241   1
 -12   4   0 10.1135 4.70625   8
  11  -4   0 152.000 12.4082   5
  11  -4   0 190.239 16.2913   6
  11  -4   0 170.389 12.5005   1
 -11   4   0 165.819 18.8474   6
 -11   4   0 172.774 9.79334   7
 -11   4   0 188.972 14.8161   1
 -11   4   0 130.864 13.8270   8
  10  -4   0 369.575 22.8410   6
  10  -4   0 343.004 19.5489   1
  10  -4   0 339.466 17.7097   1
  10  -4   0 352.742 17.7689   5
 -10   4   0 354.356 20.1820   1
 -10   4   0 329.132 23.1029   6
 -10   4   0 341.773 25.3672   6
 -10   4   0 373.030 22.7324   8
   9  -4   0 9.58620 3.93609   1
   9  -4   0 10.8868 4.00473   6
   9  -4   0 8.94958 3.21627   5
   9  -4   0 6.16082 3.90987   8
   9  -4   0 10.7854 4.76179   6
   9  -4   0 6.95377 2.78963   1
  -9   4   0 5.14482 3.36816   1
  -9   4   0 9.48954 5.12718   6
  -9   4   0 8.36019 2.30975   7
  -9   4   0 5.97221 2.68823   8
  -9   4   0 14.4215 5.66501   6
  -9   4   0 3.54296 1.97395   4
  -9   4   0 8.57621 3.52575   1
   8  -4   0 324.885 21.4770   6
   8  -4   0 315.474 16.9268   1
   8  -4   0 330.738 18.4297   8
   8  -4   0 341.068 19.4806   6
   8  -4   0 331.947 15.9350   1
  -8   4   0 307.586 16.7745   1
  -8   4   0 308.356 15.6091   1
  -8   4   0 322.491 11.8127   4
  -8   4   0 309.331 21.5168   6
  -8   4   0 329.973 12.6525   7
  -8   4   0 316.638 18.6080   8
  -8   4   0 305.741 19.5149   6
   7  -4   0 152.857 9.78666   1
   7  -4   0 152.737 11.3372   8
   7  -4   0 136.428 18.8050  18
   7  -4   0 165.023 14.1881   6
   7  -4   0 169.636 12.5442   6
   7  -4   0 136.368 15.2810  13
   7  -4   0 165.751 18.0982  15
   7  -4   0 136.200 11.8524  11
   7  -4   0 158.447 23.6097  10
   7  -4   0 172.375 11.0096   1
  -7   4   0 154.126 11.8329   8
  -7   4   0 151.799 13.9503   6
  -7   4   0 155.222 9.85171   1
  -7   4   0 165.218 7.59549   7
  -7   4   0 173.504 24.1824  12
  -7   4   0 160.110 16.8741  15
  -7   4   0 167.196 10.9544   1
  -7   4   0 147.677 23.3045  10
  -7   4   0 171.525 12.8086   6
  -7   4   0 172.199 7.23074   4
   6  -4   0 51.6068 9.45224  13
   6  -4   0 53.2149 7.29212   6
   6  -4   0 46.4436 5.94499  11
   6  -4   0 31.9666 7.89106  15
   6  -4   0 49.8885 5.26931   1
   6  -4   0 44.4289 4.99736   1
   6  -4   0 39.0267 8.33550  17
   6  -4   0 41.4075 13.7700  10
   6  -4   0 40.2984 10.0587  18
   6  -4   0 55.3761 6.25310   8
   6  -4   0 43.1209 6.00636   6
  -6   4   0 51.9569 7.61361   6
  -6   4   0 54.4422 3.55710   4
  -6   4   0 35.2655 10.8928  10
  -6   4   0 53.3975 5.67861   1
  -6   4   0 49.2063 6.13125   8
  -6   4   0 50.7549 3.68379   7
  -6   4   0 33.9266 8.28017  15
  -6   4   0 49.4035 12.8438  12
  -6   4   0 38.3284 5.82147   6
  -6   4   0 41.8048 4.62415   1
   5  -4   0 718.520 31.4475  17
   5  -4   0 742.514 34.3446  15
   5  -4   0 723.621 37.5034  18
   5  -4   0 706.291 23.8727   1
   5  -4   0 714.515 23.3486   1
   5  -4   0 720.340 25.6594   8
   5  -4   0 705.673 23.5651  11
   5  -4   0 674.550 30.5819  13
   5  -4   0 707.221 43.8063  10
   5  -4   0 740.286 29.1046   6
  -5   4   0 685.129 25.6160   8
  -5   4   0 697.339 26.5539   6
  -5   4   0 682.230 22.7599   1
  -5   4   0 682.819 23.6274   1
  -5   4   0 717.296 40.5353  12
  -5   4   0 724.933 20.1320   7
  -5   4   0 701.103 19.9034   4
  -5   4   0 693.862 33.8152  15
  -5   4   0 657.856 41.4112  10
  -5   4   0 752.176 29.4986   6
   4  -4   0 15.8440 2.11214   7
   4  -4   0 18.3987 3.53612   1
   4  -4   0 22.5733 3.81603   6
   4  -4   0 16.3692 4.86787  13
   4  -4   0 16.0457 5.28257  15
   4  -4   0 16.5416 3.16815   1
   4  -4   0 19.1257 5.10617   6
   4  -4   0 21.5775 7.91324  10
   4  -4   0 20.6220 2.82955  11
   4  -4   0 18.5790 4.23428   8
   4  -4   0 17.7460 5.59079  18
   4  -4   0 15.5601 4.86062  17
  -4   4   0 16.5202 5.89970  12
  -4   4   0 14.8293 3.59188   6
  -4   4   0 25.2962 9.35784  10
  -4   4   0 16.2547 2.95752   1
  -4   4   0 20.9314 3.01428   1
  -4   4   0 14.9788 3.96163   6
  -4   4   0 15.2393 4.85921  15
  -4   4   0 17.4356 2.15635   7
   3  -4   0 604.580 24.3016   6
   3  -4   0 633.409 21.8297   8
   3  -4   0 621.757 19.7934   5
   3  -4   0 651.594 24.0647   6
   3  -4   0 620.815 19.9345   1
   3  -4   0 623.172 28.9774  17
   3  -4   0 624.289 28.1990  13
   3  -4   0 603.086 19.7753   1
   3  -4   0 633.644 36.1340  10
   3  -4   0 616.998 18.3377   7
   3  -4   0 624.615 27.6086  15
  -3   4   0 607.752 19.3307   1
  -3   4   0 624.496 19.6878   1
  -3   4   0 634.896 23.9835   6
  -3   4   0 629.023 33.3566  10
  -3   4   0 652.764 18.6999   7
  -3   4   0 619.872 27.9332  12
  -3   4   0 621.837 27.4085  15
   2  -4   0 545.411 17.1875   7
   2  -4   0 564.437 17.5754   1
   2  -4   0 543.522 32.3579  10
   2  -4   0 570.034 21.1105   6
   2  -4   0 583.564 27.5024  13
   2  -4   0 540.538 17.6946   1
   2  -4   0 547.979 26.0494  17
   2  -4   0 560.841 18.6015   5
   2  -4   0 573.681 25.3511  15
   2  -4   0 553.993 21.7976   6
  -2   4   0 547.234 17.1817   1
  -2   4   0 554.519 20.8457   6
  -2   4   0 587.199 28.6209  14
  -2   4   0 529.299 23.5834  15
  -2   4   0 563.119 30.3990  10
  -2   4   0 538.168 22.2055  12
  -2   4   0 536.981 18.1701   5
  -2   4   0 543.530 17.2097   1
   1  -4   0 94.7698 10.6553  13
   1  -4   0 97.8144 7.67654   6
   1  -4   0 105.728 9.34204  15
   1  -4   0 99.4051 7.40017   6
   1  -4   0 99.8413 12.5454  10
   1  -4   0 105.971 5.66981   1
   1  -4   0 91.0274 6.23661   5
   1  -4   0 83.3671 9.48445  17
   1  -4   0 95.5229 5.87452   7
   1  -4   0 93.9164 5.68175   1
  -1   4   0 89.3240 7.22127  12
  -1   4   0 99.3044 7.68336   6
  -1   4   0 87.6442 5.15985   1
  -1   4   0 101.053 6.39422   5
  -1   4   0 97.4974 6.56511   3
  -1   4   0 96.3415 10.8677  14
  -1   4   0 114.033 11.9867  10
  -1   4   0 96.1451 7.43206  18
  -1   4   0 96.7191 5.24133   1
  -1   4   0 86.7436 8.53728  15
  -1   4   0 93.4303 3.41811   9
  -1   4   0 100.364 7.47722   6
   0  -4   0 424.426 11.3658   9
   0  -4   0 413.883 14.8233   1
   0  -4   0 432.474 21.5266  15
   0  -4   0 450.681 24.6923  13
   0  -4   0 430.671 26.3699  10
   0  -4   0 450.278 14.3701   1
   0  -4   0 407.014 15.5745   3
   0  -4   0 424.344 18.3654   6
   0  -4   0 405.480 16.1384   5
   0  -4   0 426.816 21.7663  17
   0  -4   0 464.987 17.7872   6
   0   4   0 441.228 25.3431  10
   0   4   0 420.831 20.2036  12
   0   4   0 411.899 24.2802  14
   0   4   0 429.528 23.6731  16
   0   4   0 419.708 16.2684   3
   0   4   0 409.081 17.8539   6
   0   4   0 417.288 16.0052   5
   0   4   0 430.139 13.7172   1
   0   4   0 412.745 13.8218   1
   0   4   0 438.872 19.8310  15
   0   4   0 427.362 17.4016   6
  -1  -4   0 0.92615 0.96613   1
  -1  -4   0 5.82163 4.69777  10
  -1  -4   0 7.28939 3.67332  13
  -1  -4   0 -5.4999 2.98127  17
  -1  -4   0 2.02003 1.60450   3
  -1  -4   0 -0.8697 0.68334   1
  -1  -4   0 -1.8272 2.72295  15
  -1  -4   0 -0.0773 0.89966   6
  -1  -4   0 0.74484 1.26739   5
  -1  -4   0 1.10659 1.16824   6
  -1  -4   0 0.19803 0.61234   9
   1   4   0 -2.5844 4.36287  10
   1   4   0 2.03814 2.52133  15
   1   4   0 -0.1139 1.04191   6
   1   4   0 -1.0690 0.71321   5
   1   4   0 -2.9477 2.95940  14
   1   4   0 0.64523 0.90847   3
   1   4   0 2.31285 3.32398  16
   1   4   0 0.42451 1.01046   1
   1   4   0 1.21464 1.40137   6
   1   4   0 -2.0252 2.93523  12
   1   4   0 0.23760 0.64789   1
  -2  -4   0 212.586 13.4983   6
  -2  -4   0 201.344 18.7993  10
  -2  -4   0 195.099 8.03749   2
  -2  -4   0 204.757 8.51051   9
  -2  -4   0 209.726 14.6491  17
  -2  -4   0 192.814 17.8690  13
  -2  -4   0 201.881 11.3827   5
  -2  -4   0 198.483 16.6228  15
  -2  -4   0 205.499 11.1008   3
  -2  -4   0 216.142 12.3647   6
  -2  -4   0 206.220 11.4928   8
  -2  -4   0 197.638 9.21211   1
  -2  -4   0 216.814 10.6741   1
   2   4   0 199.069 8.58289   1
   2   4   0 205.520 18.8181  12
   2   4   0 191.490 12.5489   6
   2   4   0 179.411 13.4140  15
   2   4   0 200.912 10.2060   4
   2   4   0 166.933 16.2872  16
   2   4   0 213.338 12.3287   6
   2   4   0 196.692 18.8970  10
   2   4   0 197.318 8.95206   1
   2   4   0 203.557 10.9339   5
   2   4   0 209.444 19.3060  14
   2   4   0 200.819 11.2704   3
  -3  -4   0 109.973 8.97948   8
  -3  -4   0 100.477 13.2379  15
  -3  -4   0 127.557 11.0050   6
  -3  -4   0 124.552 14.8134  13
  -3  -4   0 109.003 8.54078   3
  -3  -4   0 107.140 7.91529   1
  -3  -4   0 129.446 10.1066   6
  -3  -4   0 117.748 8.81732   5
  -3  -4   0 110.426 6.98363   1
  -3  -4   0 91.2198 16.5242  10
  -3  -4   0 97.6970 5.21730   2
  -3  -4   0 101.084 12.2068  17
   3   4   0 76.4149 15.2408  12
   3   4   0 107.340 7.70067   4
   3   4   0 114.691 9.55793   6
   3   4   0 105.095 11.7386  15
   3   4   0 117.031 6.51795   1
   3   4   0 119.182 9.29451   3
   3   4   0 115.507 6.82548   1
   3   4   0 114.414 10.2233   6
   3   4   0 99.1273 7.95145   5
   3   4   0 100.470 13.7669  16
   3   4   0 116.685 15.4781  10
   3   4   0 118.507 15.7742  14
  -4  -4   0 -0.6832 1.12182   1
  -4  -4   0 0.34863 1.34196   6
  -4  -4   0 3.00558 1.62264   5
  -4  -4   0 0.37842 1.24829   1
  -4  -4   0 0.05465 1.41934   8
   4   4   0 -1.1585 0.93116   1
   4   4   0 4.70142 2.84643   6
   4   4   0 -0.2180 1.93493   6
   4   4   0 -0.7190 1.34757   5
   4   4   0 0.83105 1.38598   4
  -5  -4   0 2.24943 2.26542   6
  -5  -4   0 0.09402 1.12676   8
  -5  -4   0 -0.0242 1.86394   1
  -5  -4   0 1.03041 1.48515   5
  -5  -4   0 3.36910 2.55215   6
   5   4   0 -0.4646 1.31820   4
   5   4   0 0.21039 2.03818   5
   5   4   0 2.29350 1.53076   1
   5   4   0 3.54606 2.45021   6
   5   4   0 1.59914 1.63121   1
   5   4   0 -0.9313 2.69000   6
  -6  -4   0 -3.1809 2.27350   6
  -6  -4   0 1.47620 2.52628   8
  -6  -4   0 0.38682 1.94155   5
  -6  -4   0 -0.5498 1.87879   1
  -6  -4   0 2.05556 1.93679   1
  -6  -4   0 -0.8169 1.71658   6
   6   4   0 -2.5469 2.51157   5
   6   4   0 -3.4076 1.65618   6
   6   4   0 -0.5243 1.04563   4
   6   4   0 0.54264 1.70128   1
   6   4   0 2.44547 3.46855   6
   6   4   0 -2.8732 1.26932   1
  -7  -4   0 7.22723 2.87844   5
  -7  -4   0 2.73668 4.55954   6
  -7  -4   0 5.70226 3.42303   8
  -7  -4   0 4.86919 2.81375   1
  -7  -4   0 9.43217 4.73231   6
   7   4   0 12.8341 4.65654   6
   7   4   0 5.78921 2.32100   1
   7   4   0 4.25182 2.86077   1
   7   4   0 5.33477 2.63457   4
   7   4   0 2.54276 4.40655   5
  -8  -4   0 1.81618 3.64124   8
  -8  -4   0 11.5992 5.74007   6
  -8  -4   0 19.0822 8.80212   6
  -8  -4   0 8.67322 2.87013   5
  -8  -4   0 10.1282 4.66629   1
   8   4   0 12.2044 3.14912   1
   8   4   0 10.1117 4.57873   6
   8   4   0 4.80474 3.20747   1
   8   4   0 4.32916 2.85358   4
  -9  -4   0 4.57351 6.03506   6
  -9  -4   0 1.49175 8.27126   6
  -9  -4   0 6.49584 2.93384   5
  -9  -4   0 -3.2329 3.27760   1
  -9  -4   0 -2.3855 2.64521   8
   9   4   0 2.67603 3.01842   1
   9   4   0 6.86982 4.82174   6
   9   4   0 2.39391 2.50120   4
  13  -5   0 41.5071 11.6145   5
  13  -5   0 35.2840 8.99056   6
  13  -5   0 36.3631 8.52291   1
 -13   5   0 28.5704 9.44059   6
 -13   5   0 32.7373 7.97571   1
 -13   5   0 25.1643 8.38264   8
  12  -5   0 133.719 13.0266   5
  12  -5   0 155.524 15.4464   6
  12  -5   0 141.667 12.3640   1
 -12   5   0 147.172 13.8074   1
 -12   5   0 132.978 15.3304   8
 -12   5   0 145.877 8.72344   7
 -12   5   0 163.448 19.1109   6
  11  -5   0 9.54916 4.55825   6
  11  -5   0 11.2355 3.62977   1
 -11   5   0 9.51408 4.98860   1
 -11   5   0 7.67523 3.91403   8
 -11   5   0 16.6622 8.41453   6
 -11   5   0 4.73882 2.46644   7
  10  -5   0 283.071 20.9244   1
  10  -5   0 316.926 21.1188   6
  10  -5   0 330.939 16.7445   5
  10  -5   0 323.969 17.3972   1
 -10   5   0 287.767 18.0364   1
 -10   5   0 300.791 11.8848   4
 -10   5   0 308.538 12.3987   7
 -10   5   0 291.185 23.4832   6
 -10   5   0 281.433 19.5970   8
 -10   5   0 312.770 22.1028   6
   9  -5   0 165.094 11.2852   1
   9  -5   0 165.749 16.8571   6
   9  -5   0 167.669 14.1832   6
   9  -5   0 164.176 12.4135   1
   9  -5   0 155.910 13.5351   8
  -9   5   0 179.551 14.6132   8
  -9   5   0 165.177 16.3031   6
  -9   5   0 148.513 14.3999   6
  -9   5   0 171.218 11.9459   1
  -9   5   0 169.380 7.90340   4
  -9   5   0 168.835 8.24120   7
  -9   5   0 157.522 12.2785   1
   8  -5   0 133.282 11.6776   8
   8  -5   0 128.070 14.2502   6
   8  -5   0 129.507 9.63484   1
   8  -5   0 123.907 11.4781   6
   8  -5   0 113.714 10.0199   1
  -8   5   0 126.010 6.75492   7
  -8   5   0 134.985 12.7802   6
  -8   5   0 133.171 9.82271   1
  -8   5   0 122.416 9.95889   1
  -8   5   0 133.577 6.47296   4
  -8   5   0 131.109 13.7378   6
  -8   5   0 125.901 11.5418   8
   7  -5   0 395.183 18.4148   1
   7  -5   0 418.956 20.3035   8
   7  -5   0 402.926 20.8338   6
   7  -5   0 416.231 23.2762   6
   7  -5   0 386.109 17.4671   1
  -7   5   0 425.337 17.9919   1
  -7   5   0 407.760 20.6107   8
  -7   5   0 426.216 13.7127   4
  -7   5   0 416.869 18.6757   1
  -7   5   0 403.494 23.6545   6
  -7   5   0 416.091 21.5627   6
  -7   5   0 421.008 13.9810   7
   6  -5   0 36.5276 9.61513  15
   6  -5   0 42.5937 5.20672   1
   6  -5   0 28.5438 11.8657  10
   6  -5   0 42.8004 8.15249   6
   6  -5   0 40.6099 9.86739  13
   6  -5   0 45.0678 5.30008   1
   6  -5   0 45.3705 6.44092   6
   6  -5   0 41.0968 5.66704  11
   6  -5   0 36.4717 8.47737  17
   6  -5   0 42.8275 5.84264   8
  -6   5   0 20.9039 10.8366  10
  -6   5   0 46.5382 3.52724   4
  -6   5   0 48.7156 7.73723   6
  -6   5   0 51.5042 5.50770   1
  -6   5   0 47.7472 3.71249   7
  -6   5   0 55.1838 6.62630   8
  -6   5   0 31.9590 8.97984  15
  -6   5   0 36.8458 11.6520  12
  -6   5   0 53.2473 7.11248   6
  -6   5   0 43.8521 5.01176   1
   5  -5   0 16.6104 4.10605   6
   5  -5   0 18.6249 8.81124  10
   5  -5   0 23.3774 4.36374   8
   5  -5   0 16.6008 3.61208   1
   5  -5   0 20.8521 4.33334   1
   5  -5   0 13.3717 6.53935  17
   5  -5   0 23.1833 7.14496  15
   5  -5   0 17.3233 5.02553   6
   5  -5   0 20.9518 3.22270   5
   5  -5   0 13.6300 5.62351  13
  -5   5   0 10.4762 6.00160  12
  -5   5   0 24.3604 2.74812   7
  -5   5   0 13.7804 5.56013  15
  -5   5   0 18.6557 5.78729   6
  -5   5   0 20.9855 4.18992   1
  -5   5   0 14.5236 3.21499   1
  -5   5   0 1.61943 7.92178  10
  -5   5   0 20.4996 4.90777   6
   4  -5   0 228.431 14.7912   6
   4  -5   0 197.459 16.6193  13
   4  -5   0 229.865 18.1069  17
   4  -5   0 211.417 10.6937   1
   4  -5   0 234.154 10.9554   5
   4  -5   0 227.516 14.2004   6
   4  -5   0 216.471 22.7590  10
   4  -5   0 239.490 12.6107   8
   4  -5   0 227.477 11.0909   1
   4  -5   0 225.597 9.38083   7
   4  -5   0 196.342 16.4095  15
  -4   5   0 216.024 22.0063  10
  -4   5   0 224.798 14.2684   6
  -4   5   0 215.098 12.6237   6
  -4   5   0 243.779 18.6082  12
  -4   5   0 210.496 16.9005  15
  -4   5   0 235.640 9.69360   7
  -4   5   0 236.188 10.9364   1
  -4   5   0 224.550 10.5291   1
   3  -5   0 7.02370 3.79052  13
   3  -5   0 13.6089 4.48709   6
   3  -5   0 14.9027 5.86502  17
   3  -5   0 7.32484 3.35317   6
   3  -5   0 10.9273 2.54362   7
   3  -5   0 7.38018 2.43685   1
   3  -5   0 10.1706 2.56645   1
   3  -5   0 7.41956 2.30474   5
   3  -5   0 7.03952 3.65355  15
   3  -5   0 14.3065 7.30825  10
  -3   5   0 6.06400 3.91972  15
  -3   5   0 5.60894 3.17071   6
  -3   5   0 9.62256 3.91280  12
  -3   5   0 7.00995 4.12998  14
  -3   5   0 10.6055 6.43707  10
  -3   5   0 10.3199 2.57029   1
  -3   5   0 6.80764 2.66396   6
  -3   5   0 8.18536 2.29372   1
   2  -5   0 263.398 18.9965  13
   2  -5   0 247.271 11.1220   7
   2  -5   0 264.696 11.5987   1
   2  -5   0 266.510 15.0101   6
   2  -5   0 270.677 17.9388  15
   2  -5   0 270.630 23.2622  10
   2  -5   0 257.058 18.6867  17
   2  -5   0 271.017 12.4832   5
   2  -5   0 246.161 10.7761   1
   2  -5   0 292.413 14.8026   6
  -2   5   0 252.961 12.5821   3
  -2   5   0 256.719 16.4338  15
  -2   5   0 255.532 14.0061   6
  -2   5   0 250.937 13.9447  12
  -2   5   0 253.847 11.7675   5
  -2   5   0 259.386 10.6049   1
  -2   5   0 272.278 14.8602   6
  -2   5   0 279.399 22.1336  10
  -2   5   0 237.129 16.1416  18
  -2   5   0 267.824 20.2166  14
  -2   5   0 263.985 10.7710   1
   1  -5   0 98.0887 6.59934   1
   1  -5   0 92.0394 14.2701  10
   1  -5   0 107.195 6.48741   1
   1  -5   0 115.974 11.6424  17
   1  -5   0 110.730 8.51632   6
   1  -5   0 98.6431 12.3173  13
   1  -5   0 102.116 8.94415   6
   1  -5   0 93.9523 11.2030  15
   1  -5   0 108.979 7.11185   7
  -1   5   0 94.2738 9.87964  15
  -1   5   0 104.722 7.65008   3
  -1   5   0 97.3655 8.76364  12
  -1   5   0 92.7946 12.1577  14
  -1   5   0 115.828 12.8240  16
  -1   5   0 113.396 7.61164   5
  -1   5   0 103.637 6.06700   1
  -1   5   0 110.461 6.10810   1
  -1   5   0 90.7904 13.0995  10
  -1   5   0 98.0147 8.71898   6
  -1   5   0 95.7542 8.09393   6
  -1   5   0 93.6700 8.42748  18
   0  -5   0 2.75745 1.56159   1
   0  -5   0 2.57571 1.95105   6
   0  -5   0 2.87521 2.08637   5
   0  -5   0 2.66808 1.30856   1
   0  -5   0 1.38932 3.42740  15
   0  -5   0 -2.8895 3.68781  13
   0  -5   0 0.37430 1.31479   7
   0  -5   0 1.30784 3.93330  17
   0  -5   0 3.24740 5.76783  10
   0  -5   0 1.41521 1.57879   3
   0  -5   0 1.64748 1.86850   6
   0   5   0 -2.3098 2.68037  16
   0   5   0 1.65158 1.36643   3
   0   5   0 2.54739 2.17895   6
   0   5   0 -3.2312 3.50012  14
   0   5   0 3.18457 3.70231  12
   0   5   0 1.83233 1.23632   1
   0   5   0 -5.7070 4.86788  10
   0   5   0 4.58601 2.87573  15
   0   5   0 2.44331 1.31849   1
   0   5   0 1.59686 1.53487   6
   0   5   0 2.43674 1.54143   5
  -1  -5   0 0.44675 5.23843  10
  -1  -5   0 0.60944 1.15661   5
  -1  -5   0 2.83599 1.06085   9
  -1  -5   0 4.74967 1.92416   1
  -1  -5   0 6.15725 4.81963  15
  -1  -5   0 1.79598 1.48483   1
  -1  -5   0 3.25105 5.24628  13
  -1  -5   0 3.72509 3.92525  17
  -1  -5   0 2.79900 2.18037   6
  -1  -5   0 4.59905 2.45624   6
  -1  -5   0 4.88607 2.19378   3
   1   5   0 2.82523 2.21224   6
   1   5   0 3.48665 5.33373  14
   1   5   0 4.25028 5.12602  16
   1   5   0 5.23214 2.08265   3
   1   5   0 6.03344 2.33852   5
   1   5   0 13.1662 6.28515  10
   1   5   0 -2.3825 3.66528  15
   1   5   0 3.65988 2.08637   6
   1   5   0 4.24710 1.88359   1
   1   5   0 3.53339 1.30524   1
  -2  -5   0 13.9129 6.12937  17
  -2  -5   0 9.61630 2.98146   3
  -2  -5   0 2.74327 1.74793   1
  -2  -5   0 4.64934 2.03247   1
  -2  -5   0 4.65703 2.34368   6
  -2  -5   0 3.77728 2.22800   8
  -2  -5   0 3.63393 2.20826   6
  -2  -5   0 -9.0497 6.16862  10
  -2  -5   0 2.52439 1.63791   5
  -2  -5   0 6.10173 5.96995  13
  -2  -5   0 2.67274 5.33224  15
  -2  -5   0 2.62261 1.31415   2
  -2  -5   0 3.24083 1.29506   9
   2   5   0 4.38691 2.21881   3
   2   5   0 5.26832 4.70096  16
   2   5   0 5.14279 5.84664  12
   2   5   0 9.27680 3.16586   6
   2   5   0 4.13836 2.40733   6
   2   5   0 4.82062 2.29482   5
   2   5   0 3.39436 2.02143   4
   2   5   0 12.3220 7.11143  10
   2   5   0 3.60428 5.23146  15
   2   5   0 4.47155 1.88614   1
   2   5   0 3.20822 1.30465   1
   2   5   0 3.49035 5.42384  14
  -3  -5   0 37.4984 6.01987   6
  -3  -5   0 30.0604 6.21808   6
  -3  -5   0 40.7454 5.27080   1
  -3  -5   0 27.2719 3.38928   9
  -3  -5   0 27.2835 5.57004   8
  -3  -5   0 29.1777 4.08676   1
  -3  -5   0 29.0223 3.06745   2
  -3  -5   0 35.5903 7.21315   5
   3   5   0 31.2201 3.49987   1
   3   5   0 37.2873 5.32920   5
   3   5   0 27.2308 3.59395   1
   3   5   0 25.9371 6.49306   6
   3   5   0 28.2855 4.80857   3
   3   5   0 31.6637 5.57633   6
   3   5   0 22.0936 4.46008   4
  -4  -5   0 22.1082 4.05809   1
  -4  -5   0 31.3818 7.75051   6
  -4  -5   0 22.7436 2.38527   2
  -4  -5   0 29.1370 6.06762   5
  -4  -5   0 17.5258 4.54502   1
  -4  -5   0 24.0340 6.66554   6
  -4  -5   0 22.3551 4.23154   9
  -4  -5   0 20.7617 5.16683   8
   4   5   0 15.0115 4.63824   5
   4   5   0 15.7232 3.14305   1
   4   5   0 18.7073 3.49005   1
   4   5   0 19.2123 5.08125   4
   4   5   0 21.6276 5.49499   6
   4   5   0 17.6544 6.15899   6
  -5  -5   0 -0.5552 1.46018   8
  -5  -5   0 2.30836 2.09774   5
  -5  -5   0 1.33784 2.33821   9
  -5  -5   0 -0.0124 1.71052   1
  -5  -5   0 0.54773 2.41079   6
  -5  -5   0 -0.9299 3.09989   6
  -5  -5   0 6.72260 2.23280   1
   5   5   0 -0.6497 1.62825   1
   5   5   0 0.49053 1.40181   4
   5   5   0 -1.7665 3.02898   6
   5   5   0 4.30167 2.36093   5
   5   5   0 2.31523 1.51786   1
  -6  -5   0 15.4633 4.97600   1
  -6  -5   0 10.8619 4.17614   5
  -6  -5   0 4.96600 5.38712   6
  -6  -5   0 6.92448 5.17107   6
  -6  -5   0 5.61002 4.16111   8
  -6  -5   0 12.6868 3.65892   9
   6   5   0 16.4980 5.06899   5
   6   5   0 10.6514 3.95967   4
   6   5   0 5.33575 4.20135   6
   6   5   0 4.79008 2.53209   1
   6   5   0 10.7415 3.06665   1
  -7  -5   0 7.62828 4.31256   5
  -7  -5   0 11.9707 6.64630   6
  -7  -5   0 4.58705 3.18772   1
  -7  -5   0 2.64890 4.11458   8
  -7  -5   0 15.6964 5.87476   6
  -7  -5   0 1.25499 3.65431   9
   7   5   0 5.55451 3.50225   4
   7   5   0 9.19053 5.25517   6
   7   5   0 9.08968 3.22699   1
   7   5   0 14.1931 3.54277   1
  -8  -5   0 -9.6956 8.05034   6
  -8  -5   0 1.01612 6.00941   6
  -8  -5   0 9.54476 5.20881   1
  -8  -5   0 14.8680 6.38388   8
  -8  -5   0 3.70585 3.43010   5
   8   5   0 8.15771 3.78713   1
   8   5   0 14.0630 6.12704   6
   8   5   0 10.3371 3.57456   1
   8   5   0 12.5358 4.61500   4
  -9  -5   0 31.5064 7.53220   1
  13  -6   0 -5.5814 3.85951   1
  13  -6   0 2.38120 4.49039   6
 -13   6   0 -7.8075 4.55749   6
 -13   6   0 -2.0846 3.79100   8
 -13   6   0 0.72146 4.01245   1
  12  -6   0 91.6270 12.4885   6
  12  -6   0 82.9210 11.0682   5
  12  -6   0 95.1237 10.2048   1
 -12   6   0 81.5499 10.8255   1
 -12   6   0 97.8345 13.0905   8
 -12   6   0 53.5384 14.9827   6
  11  -6   0 62.1133 10.0287   6
  11  -6   0 61.2889 7.95614   1
  11  -6   0 56.2727 8.47889   5
 -11   6   0 61.4775 8.33738   1
 -11   6   0 61.9825 14.9553   6
 -11   6   0 66.4105 10.0668   8
  10  -6   0 -1.6599 1.79935   1
  10  -6   0 1.21269 2.71694   6
 -10   6   0 -0.8550 1.14675   7
 -10   6   0 3.70876 2.00701   4
 -10   6   0 -1.2091 1.92881   1
 -10   6   0 0.76353 3.35154   6
 -10   6   0 0.88327 2.35304   8
 -10   6   0 -0.8169 4.05833   6
   9  -6   0 105.871 9.41706   1
   9  -6   0 89.3219 9.70459   1
   9  -6   0 105.047 11.3642   8
   9  -6   0 121.780 11.9947   6
   9  -6   0 115.868 13.9875   6
  -9   6   0 97.8926 10.8153   8
  -9   6   0 97.9835 13.4346   6
  -9   6   0 107.521 9.72065   1
  -9   6   0 110.489 12.8305   6
  -9   6   0 107.885 6.04063   4
  -9   6   0 120.011 6.25495   7
  -9   6   0 98.8466 9.05439   1
   8  -6   0 50.4020 7.70450   6
   8  -6   0 58.4521 7.84158   8
   8  -6   0 59.8279 10.2055   6
   8  -6   0 52.4362 6.90488   1
   8  -6   0 55.5526 6.46986   1
  -8   6   0 51.3561 4.21365   7
  -8   6   0 54.2468 6.76077   1
  -8   6   0 56.8468 8.92606   6
  -8   6   0 48.6063 6.19807   1
  -8   6   0 56.3150 11.9625   6
  -8   6   0 55.6531 7.85828   8
  -8   6   0 42.2063 3.82297   4
   7  -6   0 97.5213 11.5513   6
   7  -6   0 107.790 10.1641   8
   7  -6   0 106.193 9.99817   6
   7  -6   0 101.083 8.84388   1
   7  -6   0 104.146 8.50685   1
  -7   6   0 105.477 8.44544   1
  -7   6   0 105.470 8.73602   1
  -7   6   0 102.488 12.0302   6
  -7   6   0 112.506 6.31210   7
  -7   6   0 102.295 10.5927   6
  -7   6   0 108.922 5.93088   4
   6  -6   0 86.4967 6.98939   5
   6  -6   0 87.4234 7.51020   1
   6  -6   0 92.4020 7.79257   1
   6  -6   0 85.4051 9.81351   6
   6  -6   0 105.241 13.5907  15
   6  -6   0 86.5752 8.33069   8
   6  -6   0 72.9255 12.6860  13
   6  -6   0 79.7423 19.5655  10
  -6   6   0 88.4339 7.18073   1
  -6   6   0 62.0953 18.1133  10
  -6   6   0 99.1113 13.9209  15
  -6   6   0 88.4818 10.4976   6
  -6   6   0 89.7684 18.2727  12
  -6   6   0 76.4647 8.63073   6
  -6   6   0 94.7007 5.79318   7
  -6   6   0 92.4654 7.50490   1
   5  -6   0 0.32237 1.51699   8
   5  -6   0 -8.8250 5.30726  17
   5  -6   0 2.20198 1.30044   7
   5  -6   0 1.87545 2.03735   6
   5  -6   0 1.88323 4.64244  13
   5  -6   0 8.79908 9.16488  10
   5  -6   0 4.30376 4.32968  15
   5  -6   0 0.39677 1.59036   1
   5  -6   0 2.76634 2.09435   5
   5  -6   0 1.43219 1.23544   1
   5  -6   0 1.67450 1.94150   6
  -5   6   0 2.46900 1.31061   7
  -5   6   0 -4.9498 5.98039  10
  -5   6   0 0.30895 1.34570   1
  -5   6   0 1.73824 1.88657   6
  -5   6   0 -0.3222 1.25026   1
  -5   6   0 9.70212 5.41358  15
  -5   6   0 -3.7764 5.08210  12
   4  -6   0 38.7722 10.0098  13
   4  -6   0 58.6688 15.3807  10
   4  -6   0 36.2037 4.49665   5
   4  -6   0 34.4399 4.42638   1
   4  -6   0 28.1641 7.41765  15
   4  -6   0 45.7951 5.68461   8
   4  -6   0 43.7416 6.45231   6
   4  -6   0 45.8288 7.14034   6
   4  -6   0 25.2253 7.71392  17
   4  -6   0 42.3765 4.19452   7
   4  -6   0 35.5861 4.35066   1
  -4   6   0 44.4021 5.84232   6
  -4   6   0 39.7244 6.26067   6
  -4   6   0 47.0814 4.83364   1
  -4   6   0 32.8454 11.7190  10
  -4   6   0 24.6838 7.72952  14
  -4   6   0 55.1828 10.4447  12
  -4   6   0 42.7877 4.42141   1
  -4   6   0 50.6151 9.22462  15
   3  -6   0 -0.2902 1.10116   5
   3  -6   0 -1.0050 1.01284   1
   3  -6   0 0.55973 2.05002   6
   3  -6   0 4.62632 5.53413  13
   3  -6   0 11.7108 5.83563  17
   3  -6   0 1.89799 1.65659   1
   3  -6   0 0.70066 4.45394  15
  -3   6   0 1.43373 1.51941   1
  -3   6   0 -1.1904 1.01220   1
  -3   6   0 -2.1450 5.69813  10
  -3   6   0 -0.8972 2.90835  14
  -3   6   0 -0.0836 0.90800   6
  -3   6   0 0.24228 1.40918   6
  -3   6   0 0.67745 3.42140  12
  -3   6   0 2.78209 3.07170  15
   2  -6   0 0.52059 1.14620   1
   2  -6   0 -0.4096 0.93147   5
   2  -6   0 -0.8406 4.80294  13
   2  -6   0 -0.0359 1.25003   7
   2  -6   0 3.81175 5.36022  10
   2  -6   0 2.28004 3.54682  15
   2  -6   0 0.18262 1.38617   6
   2  -6   0 0.90983 0.98015   1
   2  -6   0 -0.7977 1.75034   6
  -2   6   0 -0.1412 2.23707   6
  -2   6   0 -0.2854 1.25000   5
  -2   6   0 1.82507 4.19792  14
  -2   6   0 0.69394 1.22256   1
  -2   6   0 -1.4418 5.40107  10
  -2   6   0 0.77674 1.90060   6
  -2   6   0 -4.3344 3.17769  18
  -2   6   0 0.00741 0.91574   1
  -2   6   0 0.49880 1.03856   3
  -2   6   0 0.55833 3.59222  15
   1  -6   0 26.4410 5.56582   6
   1  -6   0 20.4288 7.05071  15
   1  -6   0 40.2678 10.1501  13
   1  -6   0 11.9289 7.88581  10
   1  -6   0 21.7229 3.40722   1
   1  -6   0 31.6788 4.01844   1
   1  -6   0 31.4854 4.74490   5
   1  -6   0 35.6521 8.29122  17
   1  -6   0 23.4702 4.67245   7
   1  -6   0 32.2381 5.59028   6
  -1   6   0 24.8148 5.97056   6
  -1   6   0 14.5253 7.25194  14
  -1   6   0 17.9807 5.67621  15
  -1   6   0 24.0586 5.29825   3
  -1   6   0 24.6508 8.43700  10
  -1   6   0 23.6461 5.22133   6
  -1   6   0 27.9142 4.43152   5
  -1   6   0 30.5715 3.45072   1
  -1   6   0 12.8969 5.68240  16
  -1   6   0 28.1953 3.24570   1
   0  -6   0 10.7369 2.69246   1
   0  -6   0 16.9071 7.61086  17
   0  -6   0 9.85312 2.81328   1
   0  -6   0 8.50283 3.54934   6
   0  -6   0 23.6770 7.37057  13
   0  -6   0 18.0173 8.08743  10
   0  -6   0 9.59897 3.90842   6
   0  -6   0 12.2208 3.51991   5
   0  -6   0 3.83481 4.59518  15
   0   6   0 5.25081 2.59648   5
   0   6   0 12.5049 4.06810   6
   0   6   0 20.3161 7.18334  16
   0   6   0 2.21986 4.24471  12
   0   6   0 10.3995 2.63607   1
   0   6   0 6.91444 5.23886  14
   0   6   0 12.5021 3.45730   3
   0   6   0 7.75291 3.18011   6
   0   6   0 19.1503 7.73693  10
  -1  -6   0 7.77229 6.99908  17
  -1  -6   0 3.19165 1.95097   6
  -1  -6   0 17.8633 7.93333  15
  -1  -6   0 3.91699 2.37254   5
  -1  -6   0 5.37721 1.20643   9
  -1  -6   0 3.34850 1.55368   1
  -1  -6   0 2.20175 1.95998   6
  -1  -6   0 4.74328 5.42521  13
  -1  -6   0 -11.490 6.78984  10
  -1  -6   0 0.58192 1.92506   3
  -1  -6   0 1.71655 1.48066   1
   1   6   0 2.53173 1.32248   1
   1   6   0 10.7668 7.91501  10
   1   6   0 -0.1930 5.91429  14
   1   6   0 2.57695 2.16474   6
   1   6   0 2.35271 1.81225   3
   1   6   0 -0.1386 1.73737   6
   1   6   0 -1.5856 1.41589   5
   1   6   0 1.28993 1.41948   1
   1   6   0 3.48330 5.16430  15
   1   6   0 11.1745 6.62888  12
   1   6   0 4.81698 5.05166  16
  -2  -6   0 4.11328 1.93711   1
  -2  -6   0 3.11245 1.99742   8
  -2  -6   0 3.10494 1.39150   9
  -2  -6   0 3.00474 1.81169   1
  -2  -6   0 3.02095 2.31103   6
  -2  -6   0 3.20606 2.68707   6
  -2  -6   0 3.45008 1.86958   2
  -2  -6   0 5.25265 2.72405   5
   2   6   0 2.44031 1.50112   1
   2   6   0 2.45911 2.28122   3
   2   6   0 1.82514 2.03939   4
   2   6   0 7.90629 3.88839   6
   2   6   0 -0.1715 1.83164   5
   2   6   0 1.86865 1.72227   1
   2   6   0 4.63873 2.44839   6
  -3  -6   0 13.3606 3.01576   9
  -3  -6   0 20.1452 5.82235   5
  -3  -6   0 16.8829 4.38000   1
  -3  -6   0 11.1410 3.45208   1
  -3  -6   0 11.4663 4.00476   6
  -3  -6   0 16.0071 3.10218   2
  -3  -6   0 16.5819 4.89179   8
  -3  -6   0 8.27327 4.33332   6
   3   6   0 14.9884 5.09819   6
   3   6   0 17.9977 5.45941   3
   3   6   0 9.83777 2.69975   1
   3   6   0 10.3590 3.62492   4
   3   6   0 16.9285 3.23792   1
   3   6   0 11.8088 5.17387   6
   3   6   0 12.8357 4.55368   5
  -4  -6   0 54.6770 4.36710   2
  -4  -6   0 61.3326 7.22662   1
  -4  -6   0 83.7440 10.0203   6
  -4  -6   0 66.6840 10.0697   6
  -4  -6   0 60.9517 5.74740   9
  -4  -6   0 60.9085 6.82382   1
  -4  -6   0 78.1649 9.28621   8
  -4  -6   0 70.5201 8.03320   5
   4   6   0 64.5098 8.31533   5
   4   6   0 60.8116 8.39163   6
   4   6   0 71.1816 7.84083   4
   4   6   0 74.2012 5.72107   1
   4   6   0 70.2975 5.68657   1
   4   6   0 88.7870 12.0106   6
  -5  -6   0 11.5844 4.31727   5
  -5  -6   0 17.6774 6.81097   6
  -5  -6   0 8.84283 4.87346   6
  -5  -6   0 16.4528 7.54331   1
  -5  -6   0 11.5607 4.35546   8
  -5  -6   0 8.21429 3.07976   9
  -5  -6   0 15.2326 4.32428   1
   5   6   0 8.89240 4.88260   6
   5   6   0 18.6417 3.46082   1
   5   6   0 12.0194 3.91179   4
   5   6   0 12.7421 2.99869   1
  -6  -6   0 47.5360 11.3724   6
  -6  -6   0 31.7707 8.17168   8
  -6  -6   0 30.1224 8.63084   6
  -6  -6   0 36.2892 7.41736   5
  -6  -6   0 31.8873 6.43615   9
  -6  -6   0 37.1492 7.26615   1
   6   6   0 39.9465 8.34029   4
   6   6   0 38.0956 9.40498   6
   6   6   0 35.3748 5.20865   1
   6   6   0 32.0195 4.87638   1
  -7  -6   0 88.1348 12.6937   8
  -7  -6   0 84.6623 13.7682   6
  -7  -6   0 67.8902 10.3334   5
  -7  -6   0 62.8250 9.81199   9
  -7  -6   0 85.6153 10.5136   1
  -7  -6   0 105.998 16.4793   6
   7   6   0 92.7481 7.14995   1
   7   6   0 93.5026 7.13079   1
   7   6   0 84.5021 9.88438   4
   7   6   0 86.6459 13.5340   6
  -8  -6   0 1.70584 4.56363   8
  -8  -6   0 8.87714 4.60767   5
  -8  -6   0 -0.2046 3.29632   1
  -8  -6   0 7.09431 5.65257   6
   8   6   0 -7.3377 6.03553   6
   8   6   0 1.60114 3.07914   4
  13  -7   0 25.9321 9.35336   6
  13  -7   0 19.5509 6.18021   1
 -13   7   0 20.9563 11.5003   6
 -13   7   0 25.1731 8.56344   8
 -13   7   0 31.3497 7.39845   1
  12  -7   0 3.32367 3.37858   1
  12  -7   0 -0.4588 3.78210   6
  12  -7   0 -2.7566 4.36442   5
 -12   7   0 -2.7386 5.46668   6
 -12   7   0 -6.3448 2.96036   1
 -12   7   0 3.64404 3.62819   8
  11  -7   0 8.39000 4.26745   6
  11  -7   0 4.06826 3.32157   1
 -11   7   0 13.5161 2.74162   4
 -11   7   0 11.1679 5.20394   8
 -11   7   0 -0.4969 5.05668   6
 -11   7   0 7.21020 3.35264   1
  10  -7   0 18.9400 5.47533   6
  10  -7   0 24.0525 5.50987   1
 -10   7   0 20.2558 5.95361   8
 -10   7   0 16.0318 4.74860   1
 -10   7   0 28.7613 3.92787   4
 -10   7   0 19.5089 7.86724   6
   9  -7   0 4.81562 2.97191   5
   9  -7   0 4.92220 3.21029   1
   9  -7   0 1.76106 2.87120   8
   9  -7   0 1.54896 4.82460   6
   9  -7   0 5.36571 3.53459   6
   9  -7   0 10.3401 3.69495   1
  -9   7   0 8.73585 3.51987   1
  -9   7   0 1.68140 5.01303   6
  -9   7   0 6.63146 2.08854   7
  -9   7   0 7.31666 1.75841   4
  -9   7   0 1.75186 4.04254   6
  -9   7   0 5.85057 3.46485   1
   8  -7   0 10.5760 5.02157   6
   8  -7   0 1.74381 1.90387   5
   8  -7   0 2.27260 2.40870   1
   8  -7   0 -0.5764 1.77722   8
   8  -7   0 3.97336 2.37240   1
  -8   7   0 1.91556 2.08463   1
  -8   7   0 -2.3156 2.90729   6
  -8   7   0 1.88297 3.92739   6
  -8   7   0 3.55747 2.94886   1
  -8   7   0 1.61629 1.27894   4
  -8   7   0 3.13216 1.75543   7
   7  -7   0 2.32483 3.57923   6
   7  -7   0 -1.4173 3.13571   6
   7  -7   0 5.12833 2.78704   1
   7  -7   0 3.68390 2.78671   5
   7  -7   0 0.33341 2.03920   1
   7  -7   0 -0.8854 2.19956   8
  -7   7   0 0.73127 2.59872   6
  -7   7   0 2.81069 3.51298   6
  -7   7   0 5.16110 2.43208   7
  -7   7   0 3.96168 2.57947   1
  -7   7   0 2.57566 2.63440   1
   6  -7   0 31.4561 6.76783   8
   6  -7   0 37.5970 8.74571   6
   6  -7   0 27.2619 5.39703   5
   6  -7   0 28.3939 5.80740   1
   6  -7   0 31.6624 3.81563   7
   6  -7   0 24.4671 5.03962   1
   6  -7   0 20.2132 6.03880   6
  -6   7   0 26.7641 4.98270   1
  -6   7   0 21.7367 6.28240   6
  -6   7   0 28.7943 5.43226   1
  -6   7   0 23.3851 6.12600   6
   5  -7   0 17.5086 5.72776   6
   5  -7   0 17.9172 4.17679   8
   5  -7   0 20.4983 4.38982   1
   5  -7   0 19.8304 4.18530   1
   5  -7   0 16.6236 5.60132   6
   5  -7   0 36.5886 13.6962  10
   5  -7   0 22.1472 3.50779   7
   5  -7   0 20.2801 4.99598   5
  -5   7   0 26.8664 6.97090   6
  -5   7   0 19.7411 4.29844   1
  -5   7   0 19.3541 7.81392  12
  -5   7   0 30.1566 13.1604  10
  -5   7   0 19.8531 5.18305   6
  -5   7   0 19.8230 4.05875   1
  -5   7   0 17.4718 7.41474  15
   4  -7   0 -6.6345 7.26820  10
   4  -7   0 5.57678 2.56470   5
   4  -7   0 4.05517 2.27772   7
   4  -7   0 5.89990 3.55016   6
   4  -7   0 5.63637 2.44966   8
   4  -7   0 8.11757 6.02040  17
   4  -7   0 9.15636 5.72235  13
   4  -7   0 7.65285 4.09161   6
   4  -7   0 1.66262 2.23114   1
   4  -7   0 9.13922 5.58477  15
   4  -7   0 7.89704 2.33178   1
  -4   7   0 3.43476 2.12232   1
  -4   7   0 12.9087 6.60014  14
  -4   7   0 4.89741 5.88770  12
  -4   7   0 -6.5833 7.39290  10
  -4   7   0 2.61244 4.75883  15
  -4   7   0 3.31796 2.12439   1
  -4   7   0 4.46107 2.80435   6
   3  -7   0 17.9816 4.90041   6
   3  -7   0 16.1480 3.97869   1
   3  -7   0 17.1768 7.00589  15
   3  -7   0 9.45117 8.97492  10
   3  -7   0 12.8372 3.48976   7
   3  -7   0 9.76574 6.83111  13
   3  -7   0 15.3869 4.32972   5
   3  -7   0 13.2873 3.36673   1
   3  -7   0 6.06521 5.91290  17
   3  -7   0 14.3578 5.23522   6
  -3   7   0 15.2807 4.55753   3
  -3   7   0 12.0089 3.04448   1
  -3   7   0 10.3542 1.75079   9
  -3   7   0 12.9244 3.53062   6
  -3   7   0 12.0532 6.25253  15
  -3   7   0 17.1533 3.50593   1
  -3   7   0 6.27018 3.44819   6
  -3   7   0 -0.7039 5.69061  14
  -3   7   0 3.71751 5.58764  18
   2  -7   0 1.11504 1.59900   1
   2  -7   0 -1.5880 4.24595  15
   2  -7   0 4.85843 2.15708   7
   2  -7   0 6.13198 3.00678   6
   2  -7   0 0.16246 1.35659   5
   2  -7   0 0.60149 1.90784   6
   2  -7   0 -10.994 6.86601  10
   2  -7   0 1.62670 5.15301  17
   2  -7   0 -3.3994 5.76662  13
   2  -7   0 1.47079 1.59331   1
  -2   7   0 6.06376 5.10288  15
  -2   7   0 5.39249 2.67780   6
  -2   7   0 1.54873 2.42919   6
  -2   7   0 0.01525 1.55428   1
  -2   7   0 -3.3608 3.86356  18
  -2   7   0 0.42097 1.63402   5
  -2   7   0 3.87935 7.39379  10
  -2   7   0 -1.4127 1.00322   1
  -2   7   0 6.22915 4.09347  16
  -2   7   0 -1.9803 4.35471  14
  -2   7   0 2.82406 2.07511   3
   1  -7   0 65.9566 7.82123   6
   1  -7   0 51.0745 5.21364   1
   1  -7   0 57.6490 6.06282   1
   1  -7   0 65.3794 7.12897   5
   1  -7   0 67.8865 8.47716   6
  -1   7   0 59.8280 5.10577   1
  -1   7   0 67.1946 5.30884   1
  -1   7   0 50.8924 7.15358   6
  -1   7   0 62.3815 7.07780   3
  -1   7   0 58.1626 6.74693   5
  -1   7   0 47.0642 7.67320   6
   0  -7   0 105.455 10.4899   6
   0  -7   0 105.877 7.85092   1
   0  -7   0 112.616 9.76391   5
   0  -7   0 117.909 8.79977   1
   0  -7   0 109.024 11.2165   6
   0   7   0 109.589 7.02108   1
   0   7   0 105.546 9.37221   5
   0   7   0 115.504 7.18058   1
   0   7   0 145.847 10.9270   3
   0   7   0 123.744 11.3872   6
   0   7   0 107.326 10.4770   6
  -1  -7   0 8.35135 3.68535   6
  -1  -7   0 3.71307 2.34649   8
  -1  -7   0 8.04181 2.76844   1
  -1  -7   0 9.38355 3.56725   1
  -1  -7   0 9.51220 4.57840   6
  -1  -7   0 5.29779 2.81594   5
  -1  -7   0 6.05570 1.29073   9
   1   7   0 5.37254 3.67387   6
   1   7   0 6.28687 3.68073   5
   1   7   0 9.12034 2.48202   1
   1   7   0 5.69357 2.91798   3
   1   7   0 7.40246 2.46505   1
   1   7   0 7.11967 4.49293   6
  -2  -7   0 359.541 12.6784   9
  -2  -7   0 392.636 20.8734   5
  -2  -7   0 350.411 16.3847   1
  -2  -7   0 353.294 22.6704   6
  -2  -7   0 345.908 20.6355   6
  -2  -7   0 371.277 18.4990   1
  -2  -7   0 380.019 20.3379   8
  -2  -7   0 349.063 14.9821   2
   2   7   0 357.547 13.9844   1
   2   7   0 378.683 22.6316   6
   2   7   0 333.676 20.3380   6
   2   7   0 366.659 14.2901   1
   2   7   0 369.767 19.8487   3
   2   7   0 356.311 18.9030   5
   2   7   0 370.473 18.4812   4
  -3  -7   0 42.6772 8.64087   6
  -3  -7   0 57.8139 9.25839   6
  -3  -7   0 58.1991 8.09827   8
  -3  -7   0 52.1838 5.26479   2
  -3  -7   0 40.1513 6.07632   1
  -3  -7   0 71.7682 8.41210   5
  -3  -7   0 51.1144 4.98025   9
  -3  -7   0 53.5489 7.13856   1
   3   7   0 54.6286 7.14316   4
   3   7   0 64.5368 8.55371   3
   3   7   0 43.8766 7.73665   6
   3   7   0 49.3429 5.01482   1
   3   7   0 66.1424 12.1354   6
   3   7   0 49.1389 7.98576   5
   3   7   0 57.6612 5.12797   1
  -4  -7   0 38.7274 4.81002   9
  -4  -7   0 41.7229 4.29216   2
  -4  -7   0 31.2350 6.88421   1
  -4  -7   0 44.1151 9.96279   6
  -4  -7   0 48.3261 7.07010   5
  -4  -7   0 44.9229 10.3408   6
  -4  -7   0 42.8856 8.83941   8
   4   7   0 42.7457 8.81391   4
   4   7   0 50.3526 9.70142   6
   4   7   0 49.4980 4.73570   1
   4   7   0 39.3030 4.74229   1
  -5  -7   0 101.599 12.2792   8
  -5  -7   0 86.9975 13.0295   6
  -5  -7   0 117.489 14.7163   6
  -5  -7   0 122.430 12.4302   5
  -5  -7   0 112.942 11.2301   1
  -5  -7   0 94.0134 8.12167   9
   5   7   0 110.318 11.0057   4
   5   7   0 103.250 6.91684   1
   5   7   0 113.819 13.3543   6
   5   7   0 100.363 7.08097   1
  -6  -7   0 -3.0132 2.36084   5
  -6  -7   0 -5.1473 3.99880   6
  -6  -7   0 -0.2959 2.90924   1
  -6  -7   0 3.09106 3.56402   8
  -6  -7   0 3.35107 6.19921   6
   6   7   0 -3.3313 4.51158   6
   6   7   0 -0.1611 2.10916   4
  -7  -7   0 24.4631 7.26958   5
  -7  -7   0 31.7440 7.05640   1
  -7  -7   0 15.4818 7.09085   8
  -7  -7   0 15.9285 8.89048   6
   7   7   0 44.4568 9.82057   4
   7   7   0 36.0823 10.8086   6
  13  -8   0 10.8586 5.63192   1
  13  -8   0 7.73512 4.23209   5
 -13   8   0 10.6022 4.76622   1
 -13   8   0 10.7407 10.8787   6
  12  -8   0 -0.3824 3.76620   1
  12  -8   0 -2.0862 2.28088   5
 -12   8   0 6.68394 3.70564   1
 -12   8   0 3.32111 6.63628   6
  11  -8   0 0.85650 3.26873   1
  11  -8   0 7.27464 3.23572   5
 -11   8   0 4.08892 5.66654   6
 -11   8   0 2.95708 3.50061   1
 -11   8   0 6.12775 2.33762   4
  10  -8   0 8.21716 4.08738   6
  10  -8   0 1.42433 2.21402   5
  10  -8   0 -2.1522 1.95335   1
 -10   8   0 0.98756 2.25467   4
 -10   8   0 -0.3561 2.66752   1
 -10   8   0 1.98641 3.70399   6
   9  -8   0 12.5467 4.65113   1
   9  -8   0 18.4487 7.43827   6
   9  -8   0 6.81912 3.36618   5
   9  -8   0 20.7309 7.60797   6
  -9   8   0 15.7409 4.21748   1
  -9   8   0 4.70640 5.79248   6
  -9   8   0 9.85544 2.59901   4
   8  -8   0 14.1913 5.61535   6
   8  -8   0 11.0526 3.70728   1
   8  -8   0 6.18278 3.71125   8
   8  -8   0 11.2374 4.04737   1
   8  -8   0 6.61748 3.13202   5
   8  -8   0 21.6885 7.96635   6
  -8   8   0 12.8088 4.87900   6
  -8   8   0 12.6433 3.62201   1
  -8   8   0 14.3090 4.27034   1
  -8   8   0 6.61755 4.89544   6
   7  -8   0 4.53752 4.01281   6
   7  -8   0 1.28623 1.96432   1
   7  -8   0 4.03687 2.67482   8
   7  -8   0 -3.7449 1.61516   1
   7  -8   0 0.08622 2.03921   5
   7  -8   0 -2.5773 1.67986   6
  -7   8   0 2.60708 3.58414   6
  -7   8   0 4.16281 2.73407   1
  -7   8   0 4.01041 2.01080   1
  -7   8   0 6.56578 2.77559   6
   6  -8   0 52.1817 6.47617   5
   6  -8   0 56.2645 9.46356   6
   6  -8   0 49.0611 6.66256   1
   6  -8   0 61.5092 9.61027   6
   6  -8   0 58.0603 7.56688   8
   6  -8   0 45.1452 5.07835   7
   6  -8   0 55.6882 6.74533   1
  -6   8   0 53.7840 8.38396   6
  -6   8   0 49.4132 10.3593   6
  -6   8   0 61.5157 6.78383   1
  -6   8   0 59.8105 6.60037   1
   5  -8   0 65.4630 9.90763   6
   5  -8   0 79.6782 7.47797   1
   5  -8   0 75.3218 8.49840   8
   5  -8   0 65.4721 11.4236   6
   5  -8   0 81.2130 6.72660   7
   5  -8   0 68.6829 7.27353   1
   5  -8   0 74.4114 7.65576   5
  -5   8   0 83.1951 9.26666   6
  -5   8   0 74.9487 10.1526   6
  -5   8   0 75.2805 6.97706   1
  -5   8   0 62.7156 6.55762   1
   4  -8   0 41.0769 5.47887   7
   4  -8   0 49.0238 6.10289   1
   4  -8   0 50.0019 6.22933   5
   4  -8   0 56.2479 9.00402   6
   4  -8   0 45.4705 5.92749   1
   4  -8   0 41.2305 9.35872   6
  -4   8   0 37.8491 6.55790   6
  -4   8   0 53.0443 5.52643   1
  -4   8   0 48.3889 6.67762   3
  -4   8   0 33.3078 7.57793   6
  -4   8   0 48.1005 5.46216   1
   3  -8   0 246.628 18.0622   6
   3  -8   0 256.764 13.9944   1
   3  -8   0 233.491 16.4345   6
   3  -8   0 211.875 12.5083   1
   3  -8   0 228.578 14.5613   5
  -3   8   0 245.221 11.9213   1
  -3   8   0 219.238 14.2408   6
  -3   8   0 235.723 11.9472   1
  -3   8   0 270.918 16.0627   3
  -3   8   0 234.667 16.7084   6
   2  -8   0 168.984 11.1667   1
   2  -8   0 145.979 14.0389   6
   2  -8   0 175.289 12.4907   5
   2  -8   0 166.027 10.3795   1
   2  -8   0 168.899 14.1013   6
  -2   8   0 179.601 12.8574   3
  -2   8   0 157.706 14.1574   6
  -2   8   0 157.428 13.4866   6
  -2   8   0 165.317 9.33396   1
  -2   8   0 171.541 11.8602   5
  -2   8   0 175.135 9.62927   1
   1  -8   0 0.83530 1.51440   1
   1  -8   0 0.92235 1.54943   5
   1  -8   0 0.34925 1.88146   6
   1  -8   0 1.13836 1.56526   1
   1  -8   0 -0.0982 2.05298   6
  -1   8   0 0.45146 1.06202   3
  -1   8   0 -2.5097 1.94148   6
  -1   8   0 0.83959 1.36773   1
  -1   8   0 0.30692 2.91835   6
  -1   8   0 -0.4752 1.18090   1
  -1   8   0 -2.4096 1.74857   5
   0  -8   0 168.073 11.5218   1
   0  -8   0 151.272 14.4516   6
   0  -8   0 138.906 11.8536   5
   0  -8   0 164.991 13.6092   6
   0  -8   0 148.161 9.98517   1
   0   8   0 154.306 8.73112   1
   0   8   0 152.927 8.72547   1
   0   8   0 151.386 12.7477   6
   0   8   0 128.045 13.1111   6
   0   8   0 162.406 12.6827   3
   0   8   0 158.715 11.7786   5
  -1  -8   0 130.081 10.6115   1
  -1  -8   0 116.720 12.4143   6
  -1  -8   0 125.017 11.1712   8
  -1  -8   0 128.554 13.5477   6
  -1  -8   0 129.137 9.59546   1
  -1  -8   0 131.243 11.8201   5
   1   8   0 138.921 11.9912   3
   1   8   0 136.435 10.9945   4
   1   8   0 119.188 11.1256   5
   1   8   0 121.933 7.62834   1
   1   8   0 112.520 11.6945   6
   1   8   0 125.100 13.2744   6
   1   8   0 118.337 7.24706   1
  -2  -8   0 65.1155 9.09209   2
  -2  -8   0 53.8798 9.53974   6
  -2  -8   0 61.1148 7.20030   1
  -2  -8   0 85.7402 9.60768   5
  -2  -8   0 59.5319 3.85621   9
  -2  -8   0 81.3763 8.52039   1
  -2  -8   0 54.6667 10.1080   6
  -2  -8   0 72.2848 8.75476   8
   2   8   0 65.4384 5.44582   1
   2   8   0 63.7416 9.24647   6
   2   8   0 56.8372 5.26167   1
   2   8   0 77.2886 9.23812   3
   2   8   0 68.1661 7.75522   4
  -3  -8   0 162.813 8.16773   9
  -3  -8   0 167.933 15.5631   6
  -3  -8   0 182.409 13.6813   1
  -3  -8   0 187.459 15.2334   8
  -3  -8   0 168.816 16.2587   6
  -3  -8   0 177.045 14.6120   5
  -3  -8   0 145.360 9.80959   2
   3   8   0 176.487 8.91495   1
   3   8   0 177.668 8.90121   1
   3   8   0 180.444 13.7535   4
   3   8   0 192.009 15.3812   3
   3   8   0 164.004 15.0328   6
  -4  -8   0 25.5091 7.97557   6
  -4  -8   0 44.4069 9.81017   5
  -4  -8   0 43.4708 9.49315   6
  -4  -8   0 37.2878 7.71211   1
  -4  -8   0 22.2954 6.40678   8
  -4  -8   0 38.2530 4.87019   9
  -4  -8   0 23.0975 4.60589   2
   4   8   0 22.4463 3.71590   1
   4   8   0 34.5202 7.07591   4
   4   8   0 37.0459 9.18214   6
   4   8   0 32.9684 4.43872   1
  -5  -8   0 122.996 13.2931   5
  -5  -8   0 123.085 12.6722   1
  -5  -8   0 112.857 8.94665   9
  -5  -8   0 121.468 13.3186   8
  -5  -8   0 112.344 17.5606   6
  -5  -8   0 123.528 15.5393   6
   5   8   0 99.2360 15.0385   6
   5   8   0 112.177 11.5117   4
  -6  -8   0 88.4612 12.1230   5
  -6  -8   0 101.260 13.9007   8
  -6  -8   0 73.0387 10.2180   1
  -6  -8   0 97.2767 16.3412   6
   6   8   0 73.7083 14.2500   6
   6   8   0 103.003 11.6276   4
  13  -9   0 -1.1971 3.40112   1
 -13   9   0 -4.5723 4.17991   1
 -13   9   0 1.73343 7.02554   6
  12  -9   0 6.63904 3.95249   1
  12  -9   0 5.03811 5.76170   6
  12  -9   0 14.3722 4.24406   5
 -12   9   0 8.13835 4.51272   1
 -12   9   0 3.46716 6.67819   6
  11  -9   0 1.91466 2.39231   5
  11  -9   0 13.5560 7.10666   6
 -11   9   0 8.38800 4.34817   1
 -11   9   0 9.43903 2.83461   4
 -11   9   0 3.76275 4.80469   6
  10  -9   0 18.2410 4.24792   5
  10  -9   0 31.7302 10.8041   6
  10  -9   0 19.7784 5.25642   1
 -10   9   0 22.4205 8.32839   6
 -10   9   0 25.7873 3.89976   4
 -10   9   0 26.8375 6.74394   1
   9  -9   0 36.9004 10.2847   6
   9  -9   0 23.7028 5.91326   5
   9  -9   0 23.5816 10.7839   6
   9  -9   0 30.3066 6.89680   1
  -9   9   0 25.2535 4.03608   4
  -9   9   0 27.4310 8.50928   6
  -9   9   0 32.6041 6.44477   1
   8  -9   0 3.52472 2.44680   5
   8  -9   0 4.80057 3.45763   1
   8  -9   0 0.36625 5.02970   6
   8  -9   0 1.11458 4.03883   6
  -8   9   0 8.34600 3.57965   1
  -8   9   0 1.88520 2.38712   1
  -8   9   0 6.67253 4.45307   6
   7  -9   0 91.8459 11.1257   8
   7  -9   0 102.119 7.95387   7
   7  -9   0 106.693 9.56060   5
   7  -9   0 85.8530 12.1031   6
   7  -9   0 89.8061 9.29631   1
   7  -9   0 114.724 9.87811   1
   7  -9   0 125.827 14.9553   6
  -7   9   0 94.9114 8.76893   1
  -7   9   0 96.6640 13.1854   6
  -7   9   0 86.1019 8.68530   1
  -7   9   0 72.3994 10.6842   6
   6  -9   0 42.6682 9.88302   6
   6  -9   0 31.8752 6.78010   8
   6  -9   0 42.6796 6.40594   5
   6  -9   0 32.7477 8.66975   6
   6  -9   0 34.5784 6.65318   7
   6  -9   0 45.2627 6.45926   1
   6  -9   0 36.9680 6.52691   1
  -6   9   0 30.0780 5.59695   1
  -6   9   0 30.8476 9.06007   6
  -6   9   0 36.6105 6.49604   1
  -6   9   0 34.1148 7.66322   6
   5  -9   0 20.6934 6.48265   6
   5  -9   0 18.3425 4.74752   5
   5  -9   0 15.3064 5.45042   6
   5  -9   0 18.1737 5.25850   8
   5  -9   0 10.0979 3.74048   1
   5  -9   0 22.9209 5.24389   1
  -5   9   0 16.3916 5.07455   6
  -5   9   0 20.6787 6.32250   6
  -5   9   0 23.4361 4.97401   1
  -5   9   0 19.8890 5.95102   3
  -5   9   0 16.6762 4.55292   1
   4  -9   0 304.021 16.0207   1
   4  -9   0 318.923 16.9312   1
   4  -9   0 317.769 20.8516   6
   4  -9   0 295.331 21.5101   6
   4  -9   0 314.396 17.8779   5
  -4   9   0 286.731 18.0562   6
  -4   9   0 312.174 14.5906   1
  -4   9   0 303.861 14.8018   1
  -4   9   0 326.930 19.1851   3
  -4   9   0 296.575 20.2321   6
   3  -9   0 39.0747 9.21928   6
   3  -9   0 46.5223 9.70680   6
   3  -9   0 45.6202 6.17555   1
   3  -9   0 55.8915 7.31795   5
   3  -9   0 40.2956 6.16067   1
  -3   9   0 61.5842 9.39773   6
  -3   9   0 45.0710 5.59405   1
  -3   9   0 46.1084 5.57131   1
  -3   9   0 51.1346 7.43829   3
  -3   9   0 41.2376 8.12018   6
   2  -9   0 154.156 12.3746   5
   2  -9   0 149.474 11.3240   1
   2  -9   0 137.076 13.5772   6
   2  -9   0 140.430 14.2512   6
   2  -9   0 145.271 10.5189   1
  -2   9   0 132.550 13.0306   6
  -2   9   0 163.990 15.4669   6
  -2   9   0 149.024 9.20742   1
  -2   9   0 142.316 11.8994   5
  -2   9   0 143.501 9.09599   1
  -2   9   0 160.415 12.9787   3
   1  -9   0 112.594 12.2214   6
   1  -9   0 102.549 9.54942   1
   1  -9   0 104.279 12.2822   6
   1  -9   0 89.3789 8.46733   1
   1  -9   0 107.980 10.5589   5
  -1   9   0 97.1070 10.9293   6
  -1   9   0 98.7196 10.4637   3
  -1   9   0 104.339 12.8376   6
  -1   9   0 107.439 7.60038   1
  -1   9   0 89.9401 10.1803   5
  -1   9   0 91.8963 6.89439   1
   0  -9   0 54.4843 7.84577   5
   0  -9   0 38.2353 9.00886   6
   0  -9   0 57.4569 7.36934   1
   0  -9   0 42.8838 6.29767   1
   0  -9   0 52.5201 11.4158   6
   0   9   0 57.5449 8.16182   3
   0   9   0 51.6132 8.51610   6
   0   9   0 51.9019 6.99354   4
   0   9   0 48.0447 5.29987   1
   0   9   0 51.2432 5.08424   1
  -1  -9   0 171.043 16.5642   6
  -1  -9   0 205.446 17.0227   6
  -1  -9   0 188.578 13.7030   1
  -1  -9   0 198.432 15.4341   8
  -1  -9   0 192.519 15.0777   5
   1   9   0 187.476 13.8197   4
   1   9   0 196.080 15.9973   6
   1   9   0 196.191 9.64646   1
   1   9   0 209.697 16.0379   3
   1   9   0 187.023 9.61273   1
  -2  -9   0 44.9466 9.38570   8
  -2  -9   0 22.1963 5.93714   1
  -2  -9   0 24.5264 7.41980   6
  -2  -9   0 35.0899 10.1183   6
  -2  -9   0 25.0755 6.56510   5
   2   9   0 28.8302 4.39102   1
   2   9   0 18.2007 7.22622   6
   2   9   0 30.0982 6.28059   4
   2   9   0 40.8144 9.03793   3
   2   9   0 33.4582 4.73798   1
  -3  -9   0 113.602 15.9563   6
  -3  -9   0 143.569 14.6670   8
  -3  -9   0 141.538 14.0583   5
  -3  -9   0 148.261 13.0314   1
  -3  -9   0 149.170 16.8952   6
   3   9   0 145.524 13.4387   4
   3   9   0 160.963 7.65821   1
   3   9   0 173.623 15.3743   3
   3   9   0 136.869 15.4611   6
  -4  -9   0 115.724 17.1035   6
  -4  -9   0 105.809 6.48895   9
  -4  -9   0 116.447 12.2440   1
  -4  -9   0 86.7272 12.4936   8
  -4  -9   0 88.6828 16.5331   6
  -4  -9   0 127.231 13.9121   5
   4   9   0 114.037 16.2033   6
   4   9   0 117.896 12.4963   4
  -5  -9   0 1.61684 6.74132   6
  -5  -9   0 0.11847 3.57809   8
  -5  -9   0 -0.7191 3.31692   1
  -5  -9   0 -4.0161 3.19974   5
   5   9   0 15.2207 8.23493   6
   5   9   0 -5.5272 2.61205   4
  12 -10   0 34.6895 7.58397   1
  12 -10   0 28.6655 6.94021   5
  12 -10   0 29.5936 10.0145   6
 -12  10   0 30.8506 8.06843   1
 -12  10   0 28.6041 9.94514   6
  11 -10   0 28.2583 6.96619   1
  11 -10   0 11.2035 8.09944   6
  11 -10   0 33.9792 7.03763   5
 -11  10   0 22.7179 6.05960   1
 -11  10   0 14.7649 8.52697   6
  10 -10   0 6.53000 3.29787   1
  10 -10   0 3.12281 3.08765   5
  10 -10   0 -4.3980 4.53688   6
 -10  10   0 2.76944 5.87044   6
 -10  10   0 1.59001 3.28093   4
 -10  10   0 -1.5928 2.67071   1
   9 -10   0 163.046 13.0612   1
   9 -10   0 155.395 12.5268   5
   9 -10   0 166.500 18.6389   6
  -9  10   0 117.226 15.9395   6
  -9  10   0 145.421 12.2379   1
   8 -10   0 2.00640 2.20255   5
   8 -10   0 8.48834 3.19413   1
   8 -10   0 11.0558 6.76119   6
   8 -10   0 -0.4875 2.97880   6
  -8  10   0 -3.6427 3.99245   6
  -8  10   0 2.47171 2.61574   1
   7 -10   0 86.6009 9.46521   1
   7 -10   0 99.1482 13.9045   6
   7 -10   0 93.9781 13.3085   6
   7 -10   0 80.2727 8.85028   5
  -7  10   0 103.853 9.40335   1
  -7  10   0 71.4830 12.4676   6
  -7  10   0 100.995 9.55675   1
   6 -10   0 119.050 15.1182   6
   6 -10   0 125.996 11.2663   5
   6 -10   0 129.960 15.0373   6
   6 -10   0 132.459 11.4171   1
  -6  10   0 144.922 15.1871   6
  -6  10   0 137.102 10.3277   1
  -6  10   0 151.143 13.5688   3
  -6  10   0 168.509 11.3785   1
   5 -10   0 9.80879 3.70303   1
   5 -10   0 12.4216 5.90018   6
   5 -10   0 20.3681 6.51735   6
   5 -10   0 1.73488 3.69395   5
  -5  10   0 16.0269 5.87625   3
  -5  10   0 11.9869 3.66936   1
  -5  10   0 13.5367 2.17903   9
  -5  10   0 12.9753 5.24698   6
  -5  10   0 12.0870 4.15840   1
   4 -10   0 262.386 21.4463   6
   4 -10   0 245.302 19.8261   6
   4 -10   0 258.438 16.9679   5
   4 -10   0 226.081 15.9251   1
   4 -10   0 269.670 16.2270   1
  -4  10   0 271.617 13.8439   1
  -4  10   0 275.516 18.3404   3
  -4  10   0 245.971 13.3410   1
  -4  10   0 247.362 19.2475   6
   3 -10   0 190.218 16.7667   6
   3 -10   0 212.186 18.4029   6
   3 -10   0 163.313 13.8561   1
   3 -10   0 191.066 13.6877   1
   3 -10   0 204.797 15.3989   5
  -3  10   0 179.535 16.6234   6
  -3  10   0 217.662 11.7352   1
  -3  10   0 217.690 16.1350   3
  -3  10   0 210.917 11.5463   1
   2 -10   0 22.6575 7.38031   6
   2 -10   0 25.9123 7.85518   6
   2 -10   0 27.1284 6.65156   5
  -2  10   0 13.8473 3.54438   1
  -2  10   0 30.7063 7.59441   3
  -2  10   0 23.7662 6.95124   6
   1 -10   0 400.294 26.7648   6
   1 -10   0 354.610 19.7324   1
   1 -10   0 349.145 23.3336   6
  -1  10   0 359.832 22.2737   3
  -1  10   0 355.367 15.0430   1
  -1  10   0 353.763 15.1685   1
  -1  10   0 367.792 23.2985   6
   0 -10   0 21.7843 6.05338   5
   0 -10   0 32.5805 8.88617   6
   0 -10   0 35.3929 8.34039   8
   0 -10   0 25.9002 8.21435   6
   0 -10   0 41.4745 7.96805   1
   0  10   0 29.3364 4.78122   1
   0  10   0 26.1967 4.29650   1
   0  10   0 30.5332 7.14655   4
   0  10   0 20.9952 5.95293   3
   0  10   0 34.7673 8.63456   6
  -1 -10   0 86.0719 12.4994   6
  -1 -10   0 81.5491 10.8609   5
  -1 -10   0 57.5790 8.52339   1
  -1 -10   0 85.1752 12.7255   6
  -1 -10   0 64.4467 10.2220   8
   1  10   0 98.0499 13.2859   6
   1  10   0 91.6707 11.0853   3
   1  10   0 78.8990 6.13853   1
   1  10   0 81.4062 9.42941   4
   1  10   0 69.3688 6.23512   1
  -2 -10   0 146.795 13.5744   1
  -2 -10   0 135.339 17.4809   6
  -2 -10   0 153.677 14.8908   5
  -2 -10   0 154.665 16.9516   6
  -2 -10   0 155.487 15.4376   8
   2  10   0 157.793 14.9185   3
   2  10   0 142.630 13.5942   4
   2  10   0 143.036 16.8572   6
  -3 -10   0 7.89673 4.47830   8
  -3 -10   0 12.7786 7.22787   6
  -3 -10   0 10.8851 5.47438   5
  -3 -10   0 6.95937 3.87681   1
   3  10   0 12.2857 7.18274   6
   3  10   0 13.1331 5.27928   4
  11 -11   0 76.3098 9.80382   5
  11 -11   0 72.3095 10.1411   1
  11 -11   0 47.8486 14.2460   6
 -11  11   0 54.7536 10.1140   1
 -11  11   0 58.5517 13.7301   6
  10 -11   0 24.2532 8.43828   6
  10 -11   0 35.6545 8.16408   1
  10 -11   0 22.0216 5.14981   5
 -10  11   0 18.0054 9.09309   6
 -10  11   0 31.6633 6.98980   1
   9 -11   0 69.7756 16.3956   6
   9 -11   0 81.7188 9.52107   5
   9 -11   0 65.5571 9.14720   1
  -9  11   0 69.5988 8.73715   1
  -9  11   0 65.2783 12.9600   6
   8 -11   0 132.343 17.6793   6
   8 -11   0 141.127 12.5558   5
   8 -11   0 146.889 13.0951   1
  -8  11   0 156.444 17.7752   6
  -8  11   0 149.007 11.6737   1
   7 -11   0 -6.5622 6.30156   6
   7 -11   0 -5.6445 3.73171   6
   7 -11   0 2.51976 3.23074   1
   7 -11   0 5.98925 3.19183   5
  -7  11   0 3.66531 5.52213   6
  -7  11   0 1.80784 4.01704   1
  -7  11   0 0.31392 2.58445   3
  -7  11   0 4.39219 3.11443   1
   6 -11   0 167.808 18.4307   6
   6 -11   0 141.184 17.3303   6
   6 -11   0 171.321 14.1538   5
   6 -11   0 184.555 13.8455   1
  -6  11   0 161.072 11.7000   1
  -6  11   0 128.904 15.6351   6
  -6  11   0 152.599 7.59306   9
  -6  11   0 160.747 11.5384   1
  -6  11   0 195.827 16.1224   3
   5 -11   0 78.5542 14.6885   6
   5 -11   0 109.422 14.3782   6
   5 -11   0 94.2940 10.1701   1
   5 -11   0 111.903 11.5596   5
  -5  11   0 101.179 8.81413   1
  -5  11   0 111.294 12.0804   3
  -5  11   0 123.062 14.1706   6
  -5  11   0 116.249 9.64700   1
   4 -11   0 1.76145 3.07076   5
   4 -11   0 25.1327 8.34782   6
   4 -11   0 9.42343 4.10261   1
   4 -11   0 13.0760 5.15390   6
  -4  11   0 2.68778 4.74355   6
  -4  11   0 9.91829 4.40918   3
  -4  11   0 10.2856 3.62333   1
  -4  11   0 7.82703 4.02534   1
   3 -11   0 258.297 16.9344   1
   3 -11   0 232.600 21.0788   6
   3 -11   0 258.396 21.3951   6
   3 -11   0 254.264 18.4451   5
  -3  11   0 261.355 13.3428   1
  -3  11   0 288.472 19.9643   3
  -3  11   0 255.993 13.2373   1
  -3  11   0 272.255 20.5988   6
   2 -11   0 24.0723 6.00613   1
   2 -11   0 20.3548 6.13521   5
   2 -11   0 24.2256 7.80060   6
   2 -11   0 26.9342 7.53749   6
  -2  11   0 24.5293 6.57814   3
  -2  11   0 30.0407 5.23165   1
  -2  11   0 23.7617 4.73505   1
  -2  11   0 32.3376 7.95064   6
   1 -11   0 50.6468 10.8884   5
   1 -11   0 63.4527 7.89536   1
   1 -11   0 23.8227 7.65544   6
  -1  11   0 45.0247 6.16817   1
  -1  11   0 41.4242 8.46464   4
  -1  11   0 37.0838 9.84985   6
  -1  11   0 41.1841 8.61168   3
  -1  11   0 38.5327 5.58955   1
   0 -11   0 180.953 16.7146   8
   0 -11   0 175.817 16.1231   5
   0 -11   0 201.337 19.9068   6
   0 -11   0 192.697 15.2537   1
   0 -11   0 184.174 19.3155   6
   0  11   0 182.348 14.6716   4
   0  11   0 210.256 17.5188   3
   0  11   0 178.680 18.4859   6
   0  11   0 184.844 9.67499   1
   0  11   0 184.028 9.63059   1
  -1 -11   0 4.81618 4.29571   6
  -1 -11   0 7.89894 7.34316   6
  -1 -11   0 -2.4153 3.06285   5
  -1 -11   0 2.48063 3.55870   1
  -1 -11   0 -6.4792 3.05622   8
   1  11   0 -9.8594 5.05011   6
   1  11   0 2.50625 2.98904   3
   1  11   0 -1.5925 1.93604   4
  -2 -11   0 187.314 18.1244   8
  -2 -11   0 163.770 16.9772   5
  -2 -11   0 160.980 20.6483   6
  -2 -11   0 176.525 15.8809   1
   2  11   0 139.530 19.1248   6
   2  11   0 197.832 17.7380   3
   2  11   0 168.800 15.4012   4
  11 -12   0 -0.0004 4.42344   1
 -11  12   0 15.2819 9.10659   6
 -11  12   0 7.83844 5.02979   1
  10 -12   0 79.1986 15.8492   6
  10 -12   0 61.3470 11.3857   1
  10 -12   0 89.1297 10.8312   5
 -10  12   0 80.5272 17.0152   6
 -10  12   0 71.9574 10.4305   1
   9 -12   0 13.9015 5.38598   1
   9 -12   0 11.9407 7.30011   6
   9 -12   0 8.22948 3.96588   5
  -9  12   0 -6.0099 6.18485   6
  -9  12   0 7.79641 4.34811   1
   8 -12   0 109.045 16.3293   6
   8 -12   0 91.9939 11.2721   5
   8 -12   0 75.2784 10.3251   1
  -8  12   0 78.8169 14.7443   6
  -8  12   0 87.2903 9.73138   1
  -8  12   0 71.3512 11.1405   3
   7 -12   0 78.4139 15.3024   6
   7 -12   0 87.6144 10.9690   5
   7 -12   0 93.5699 11.3612   1
  -7  12   0 99.2236 15.0432   6
  -7  12   0 86.6506 9.36493   1
  -7  12   0 90.7415 11.9948   3
   6 -12   0 29.6489 7.33957   5
   6 -12   0 18.1251 7.70477   6
   6 -12   0 22.8663 6.38614   1
   6 -12   0 11.7214 8.42678   6
  -6  12   0 26.0871 5.71713   1
  -6  12   0 31.4111 9.37231   3
  -6  12   0 15.3275 7.90389   6
  -6  12   0 16.2102 5.49708   1
   5 -12   0 97.0105 15.8185   6
   5 -12   0 112.771 18.4922   6
   5 -12   0 135.829 13.0539   1
   5 -12   0 116.029 12.7954   5
  -5  12   0 122.997 13.8797   3
  -5  12   0 128.571 11.1922   1
  -5  12   0 116.926 9.82020   1
  -5  12   0 120.320 15.6777   6
   4 -12   0 36.7487 11.1617   6
   4 -12   0 30.1708 7.79041   1
   4 -12   0 28.5094 9.34118   6
   4 -12   0 32.1365 8.85539   5
  -4  12   0 28.6851 8.18666   6
  -4  12   0 35.9905 6.08931   1
  -4  12   0 33.3655 6.83875   1
  -4  12   0 30.8018 8.02736   3
   3 -12   0 93.6260 14.1665   6
   3 -12   0 59.9139 14.8048   6
   3 -12   0 71.1148 11.7266   1
   3 -12   0 77.1026 10.7661   5
  -3  12   0 89.8231 8.90159   1
  -3  12   0 94.1831 11.4513   3
   2 -12   0 78.6947 11.0317   5
   2 -12   0 83.6415 10.2401   1
   2 -12   0 77.8119 15.7131   6
   2 -12   0 80.5104 13.4249   6
  -2  12   0 73.3346 10.6931   3
  -2  12   0 66.0083 7.10723   1
  -2  12   0 74.3496 7.57274   1
  -2  12   0 54.3155 11.6409   6
  -2  12   0 77.6242 9.62490   4
   1 -12   0 13.6746 5.53852   1
   1 -12   0 10.9449 9.21661   6
   1 -12   0 17.8024 5.50200   5
   1 -12   0 21.6163 7.91225   6
  -1  12   0 24.4997 6.02080   4
  -1  12   0 39.9383 9.78941   3
  -1  12   0 29.1713 4.53313   1
  -1  12   0 29.5948 9.85278   6
  -1  12   0 25.5370 4.56021   1
   0 -12   0 95.6803 13.3399   5
   0 -12   0 103.610 11.6304   1
   0 -12   0 62.5950 11.6003   8
   0 -12   0 68.9345 15.7733   6
   0  12   0 78.3003 14.7162   6
   0  12   0 76.5589 11.4456   3
   0  12   0 100.855 11.3871   4
   9 -13   0 53.0076 9.45675   1
   9 -13   0 37.4527 13.8404   6
   9 -13   0 67.3214 10.8952   5
  -9  13   0 52.5585 9.64182   1
  -9  13   0 64.3994 16.1143   6
  -9  13   0 81.3862 8.59740   9
  -9  13   0 70.3004 11.7234   3
   8 -13   0 -4.0380 2.98172   1
   8 -13   0 -7.2285 4.78609   6
   8 -13   0 5.00352 4.45688   5
  -8  13   0 5.91506 7.18806   6
  -8  13   0 1.96049 3.37053   1
  -8  13   0 1.98400 3.19323   3
   7 -13   0 109.454 12.7667   1
   7 -13   0 94.6592 18.9670   6
   7 -13   0 111.187 13.1140   5
  -7  13   0 111.037 18.1981   6
  -7  13   0 90.8379 10.3948   1
  -7  13   0 128.285 15.0323   3
   6 -13   0 51.5014 13.4204   6
   6 -13   0 82.5108 10.8115   1
   6 -13   0 76.7832 10.7475   5
  -6  13   0 70.4297 8.82481   1
  -6  13   0 82.2736 12.5006   3
  -6  13   0 72.0051 14.4584   6
   5 -13   0 16.7717 6.27392   1
   5 -13   0 11.4245 6.43368   6
   5 -13   0 33.8074 8.88958   5
  -5  13   0 34.0090 10.4808   6
  -5  13   0 17.9491 7.01580   1
  -5  13   0 21.2462 6.59319   3
  -5  13   0 21.4864 5.33999   1
   4 -13   0 113.084 12.0276   1
   4 -13   0 130.258 17.9006   6
   4 -13   0 113.753 13.3042   5
  -4  13   0 94.8670 18.5408   1
  -4  13   0 128.332 14.7969   3
  -4  13   0 90.8971 15.2294   6
  -4  13   0 105.469 11.1045   4
   3 -13   0 8.90916 4.16735   1
   3 -13   0 1.09335 4.78744   6
   3 -13   0 12.1715 4.51760   5
  -3  13   0 -3.7477 2.77386   3
  -3  13   0 -0.8635 3.05343   1
  -3  13   0 4.01221 6.81556   6
  -3  13   0 -2.6033 2.42884   4
  -2  13  -1 -0.4504 3.49850   3
  -2  13  -1 3.31086 3.49027   4
  -2  13  -1 -3.7436 3.34938   1
  -2  13  -1 -0.9705 7.06542   6
   2 -13   1 -4.0204 4.08629   1
   2 -13   1 13.1109 5.25848   5
   2 -13   1 -4.2384 5.04337   6
  -3  13  -1 35.8851 9.77561   6
  -3  13  -1 20.5922 6.93930   3
  -3  13  -1 27.6920 10.8707   1
   3 -13   1 17.3541 10.1173   6
   3 -13   1 34.4162 8.96445   1
   3 -13   1 35.3386 8.92004   5
  -4  13  -1 10.7635 4.66836   3
  -4  13  -1 5.03724 3.71181   1
  -4  13  -1 13.2518 7.71334   6
   4 -13   1 7.46183 4.30600   5
   4 -13   1 11.1431 5.36612   1
  -5  13  -1 11.7975 7.44432   6
  -5  13  -1 4.40634 3.54713   1
  -5  13  -1 3.91267 4.14069   3
   5 -13   1 -0.5786 3.80751   5
   5 -13   1 -5.4984 4.83716   6
  -6  13  -1 5.84515 4.08198   3
  -6  13  -1 4.13544 6.31062   6
  -6  13  -1 -0.3450 3.25938   1
   6 -13   1 7.60867 3.82206   1
   6 -13   1 -1.8744 5.81567   6
   6 -13   1 6.99710 4.66140   5
  -7  13  -1 6.81421 4.01313   1
  -7  13  -1 -2.3163 3.10901   3
  -7  13  -1 1.46661 6.20493   6
   7 -13   1 3.97856 3.43065   1
   7 -13   1 6.34040 4.09281   5
   7 -13   1 2.87833 5.81451   6
  -8  13  -1 -0.6130 3.71438   1
  -8  13  -1 -4.7841 3.30170   9
  -8  13  -1 -0.9311 3.26963   3
  -8  13  -1 10.5242 7.52287   6
   8 -13   1 6.99538 3.75344   5
   8 -13   1 6.64399 5.33415   6
   8 -13   1 2.38067 3.35732   1
  -9  13  -1 5.05457 3.97235   9
  -9  13  -1 -11.344 6.45334   6
  -9  13  -1 12.7273 5.06592   1
   9 -13   1 5.08704 3.90256   1
   9 -13   1 1.59196 4.76343   6
   9 -13   1 8.50610 5.17184   5
   0  12  -1 -1.8650 6.09293   6
   0  12  -1 -2.1354 2.81338   1
   0  12  -1 3.98585 3.29285   4
   0 -12   1 1.17472 4.14197   8
   0 -12   1 10.6711 5.89963   6
   0 -12   1 5.89411 4.13332   5
   0 -12   1 12.9528 4.37841   1
  -1  12  -1 1.71127 2.40093   4
  -1  12  -1 -7.5106 4.57355   6
  -1  12  -1 3.12828 4.36611   1
  -1  12  -1 7.32247 3.15704   3
   1 -12   1 -2.2127 2.66332   5
   1 -12   1 -2.3811 2.79356   1
   1 -12   1 4.36457 5.46797   6
  -2  12  -1 -0.4305 3.54912   1
  -2  12  -1 8.43492 5.37260   6
  -2  12  -1 -2.6632 2.50834   1
  -2  12  -1 0.76103 2.51814   3
   2 -12   1 -4.7127 3.04014   1
   2 -12   1 4.33699 6.13073   6
   2 -12   1 3.54742 3.02968   5
  -3  12  -1 1.12278 2.19702   3
  -3  12  -1 4.54797 4.15375   1
  -3  12  -1 -1.9085 2.02366   1
  -3  12  -1 1.42104 4.53011   6
   3 -12   1 2.67345 8.24349   6
   3 -12   1 -2.2400 2.95610   5
   3 -12   1 -0.1700 4.87192   6
  -4  12  -1 -4.5005 4.02219   1
  -4  12  -1 -1.2408 2.41726   1
  -4  12  -1 5.72717 4.58408   6
   4 -12   1 4.77939 3.23287   1
   4 -12   1 5.63823 7.35710   6
   4 -12   1 7.98168 3.46692   5
  -5  12  -1 -2.6205 1.78857   3
  -5  12  -1 -7.0546 3.51471   6
  -5  12  -1 1.43841 2.41136   1
   5 -12   1 -5.3143 2.64079   5
   5 -12   1 5.71734 7.24917   6
   5 -12   1 -4.1020 3.56295   6
   5 -12   1 2.54873 2.63201   1
  -6  12  -1 1.80800 6.30071   6
  -6  12  -1 1.70032 3.09476   1
   6 -12   1 2.15326 3.68869   1
   6 -12   1 6.98264 4.11337   5
  -7  12  -1 0.57438 2.45374   9
  -7  12  -1 -0.3033 4.37864   6
  -7  12  -1 2.14247 2.31373   3
  -7  12  -1 -0.4332 2.19816   1
   7 -12   1 0.03986 3.62953   6
   7 -12   1 -0.0420 3.03346   5
   7 -12   1 3.30003 3.52794   1
  -8  12  -1 9.72828 4.23040   1
  -8  12  -1 1.34724 5.65041   6
   8 -12   1 8.92199 4.12455   5
   8 -12   1 0.99685 4.63893   6
   8 -12   1 15.9403 5.31162   1
  -9  12  -1 5.73607 7.76930   6
  -9  12  -1 7.92909 4.96188   1
   9 -12   1 14.0829 4.88590   1
   9 -12   1 8.98146 7.25498   6
   9 -12   1 20.1225 5.94131   5
 -10  12  -1 -2.9518 5.91733   6
 -10  12  -1 -7.1241 3.16216   1
  10 -12   1 1.78118 6.18422   6
  10 -12   1 6.65339 3.97500   1
  10 -12   1 -0.5938 3.72187   5
 -11  12  -1 7.15437 5.79293   1
 -11  12  -1 4.82777 8.32126   6
   2  11  -1 -1.3952 2.22218   4
   2  11  -1 -0.4576 2.44699   3
   2  11  -1 -8.5924 5.90855   6
   2  11  -1 -2.3157 2.99538   1
  -2 -11   1 0.05934 3.31997   5
  -2 -11   1 3.93489 4.45549   8
  -2 -11   1 4.76950 3.72016   1
   1  11  -1 6.66558 3.92413   1
   1  11  -1 0.98851 2.64812   4
   1  11  -1 -3.1542 5.46843   6
   1  11  -1 -1.9431 2.14313   3
   1  11  -1 7.64146 2.84046   1
  -1 -11   1 -10.817 6.35097   6
  -1 -11   1 -0.3643 3.01222   8
  -1 -11   1 -1.6181 2.90861   1
  -1 -11   1 1.05481 3.66919   6
  -1 -11   1 -2.9148 3.79496   5
   0  11  -1 -2.6379 2.17396   1
   0  11  -1 4.10265 5.00565   6
   0  11  -1 -2.6254 2.33034   3
   0  11  -1 2.15444 3.77321   1
   0  11  -1 -1.2491 1.77270   4
   0 -11   1 1.24035 5.81172   6
   0 -11   1 -1.9077 3.15408   8
   0 -11   1 8.52196 5.38920   6
   0 -11   1 -3.6364 2.50621   1
   0 -11   1 -2.5394 3.53497   5
  -1  11  -1 -1.6458 2.21165   1
  -1  11  -1 -0.4401 2.08998   3
  -1  11  -1 16.1744 5.54312   6
  -1  11  -1 2.55805 3.35752   1
   1 -11   1 -3.8705 3.01837   5
   1 -11   1 4.23315 5.92220   6
   1 -11   1 -1.2602 3.03881   6
  -2  11  -1 2.67931 2.41465   3
  -2  11  -1 6.35462 3.50302   1
  -2  11  -1 2.62281 2.65549   1
   2 -11   1 5.41728 3.23789   5
   2 -11   1 -1.0114 2.52917   1
   2 -11   1 2.64321 3.17053   6
  -3  11  -1 8.86673 3.22700   1
  -3  11  -1 6.56267 2.40757   1
  -3  11  -1 3.69376 2.81136   3
  -3  11  -1 3.23201 3.25493   6
   3 -11   1 -6.5940 5.05359   6
   3 -11   1 7.33121 4.72676   6
   3 -11   1 0.32541 2.26306   1
   3 -11   1 -1.2092 2.16907   5
  -4  11  -1 18.0279 4.71830   1
  -4  11  -1 30.3210 7.70947   3
  -4  11  -1 14.7967 6.48163   6
  -4  11  -1 15.6368 4.05043   1
   4 -11   1 8.34149 6.60469   6
   4 -11   1 16.6068 6.26094   5
   4 -11   1 20.6739 5.80728   1
   4 -11   1 23.8783 7.87856   6
  -5  11  -1 30.3919 6.21167   1
  -5  11  -1 28.7984 7.25624   3
  -5  11  -1 30.1389 6.26945   1
  -5  11  -1 31.1003 9.20909   6
   5 -11   1 30.2200 10.0073   6
   5 -11   1 33.7542 6.88194   1
   5 -11   1 18.6875 5.82936   5
   5 -11   1 26.9461 8.73241   6
  -6  11  -1 4.16137 3.42829   1
  -6  11  -1 5.43367 4.00387   1
  -6  11  -1 0.38852 4.32472   6
  -6  11  -1 5.49600 2.08607   9
  -6  11  -1 7.23795 3.50820   3
   6 -11   1 1.60984 3.68153   6
   6 -11   1 6.83604 3.17786   1
   6 -11   1 8.18094 4.00173   5
   6 -11   1 16.7354 6.90294   6
  -7  11  -1 76.8697 12.7255   6
  -7  11  -1 75.7667 8.80936   1
   7 -11   1 73.1130 8.89751   1
   7 -11   1 66.8561 8.73004   5
   7 -11   1 53.3187 11.8907   6
   7 -11   1 53.2556 15.9549   6
  -8  11  -1 5.55760 7.24031   6
  -8  11  -1 11.0105 4.17855   1
   8 -11   1 7.21303 3.96900   5
   8 -11   1 5.71947 4.81378   6
   8 -11   1 5.78134 3.60405   1
  -9  11  -1 72.1975 13.9621   6
  -9  11  -1 84.6370 10.0530   1
   9 -11   1 71.5985 9.02814   5
   9 -11   1 102.373 11.4606   1
   9 -11   1 51.3276 12.5656   6
 -10  11  -1 30.2911 7.44108   1
 -10  11  -1 25.3957 9.38541   6
  10 -11   1 30.0377 8.41255   1
  10 -11   1 21.9765 7.79119   6
  10 -11   1 21.1034 5.86173   5
 -11  11  -1 11.8282 7.98960   6
 -11  11  -1 -1.0063 3.63284   1
  11 -11   1 13.8797 7.99170   6
  11 -11   1 0.64661 3.61399   5
  11 -11   1 5.30165 3.71557   1
   4  10  -1 -0.3458 2.38234   4
   4  10  -1 6.38877 7.28089   6
  -4 -10   1 -5.2881 5.59824   6
  -4 -10   1 5.68569 4.46504   1
  -4 -10   1 -4.4892 3.49525   8
  -4 -10   1 6.64213 4.76155   5
   3  10  -1 0.28805 3.00362   1
   3  10  -1 -8.4283 4.86329   6
   3  10  -1 -3.8435 1.76294   4
   3  10  -1 -4.1906 3.77766   1
  -3 -10   1 -2.0015 4.15285   6
  -3 -10   1 1.81063 3.56434   1
  -3 -10   1 -2.2300 2.33061   5
  -3 -10   1 8.24969 7.40228   6
  -3 -10   1 -1.7446 2.95553   8
   2  10  -1 4.92884 3.08793   1
   2  10  -1 2.29642 4.40701   6
   2  10  -1 3.07625 3.11504   3
   2  10  -1 -0.9529 2.43991   1
  -2 -10   1 -2.8914 7.19939   6
  -2 -10   1 9.15994 4.33982   8
  -2 -10   1 4.01427 3.33471   1
  -2 -10   1 -1.3089 3.43469   6
  -2 -10   1 -0.5817 2.48616   5
   1  10  -1 7.07080 3.44512   4
   1  10  -1 3.91263 3.27852   1
   1  10  -1 5.01789 4.66435   6
   1  10  -1 4.07885 2.39471   1
   1  10  -1 5.67852 3.50986   3
  -1 -10   1 2.84063 2.74127   8
  -1 -10   1 10.7747 7.11636   6
  -1 -10   1 5.94673 3.52782   5
  -1 -10   1 4.79913 2.99057   1
  -1 -10   1 5.83858 5.36171   6
   0  10  -1 44.5337 5.60781   1
   0  10  -1 26.7605 6.75903   3
   0  10  -1 27.5527 7.46880   6
   0  10  -1 29.1732 5.04475   1
   0 -10   1 34.6400 8.88173   6
   0 -10   1 22.2999 7.30797   6
   0 -10   1 33.6940 6.85734   1
   0 -10   1 35.8546 8.70702   5
  -1  10  -1 2.44088 2.47419   3
  -1  10  -1 2.97550 3.96112   6
  -1  10  -1 3.99907 2.60402   1
   1 -10   1 -2.9852 2.16173   6
   1 -10   1 7.72256 5.04643   6
   1 -10   1 -2.1210 1.94653   1
   1 -10   1 3.11043 2.63383   5
  -2  10  -1 54.0837 6.70125   1
  -2  10  -1 53.1894 11.2226   6
  -2  10  -1 59.2012 6.20022   1
  -2  10  -1 57.3911 7.81843   3
   2 -10   1 54.5229 10.5218   6
   2 -10   1 33.6351 7.23178   1
   2 -10   1 42.5330 10.0248   6
   2 -10   1 47.8908 9.63612   5
  -3  10  -1 23.0587 5.17890   1
  -3  10  -1 32.7847 7.72713   3
  -3  10  -1 32.4874 7.82240   6
  -3  10  -1 24.5825 5.11586   1
   3 -10   1 24.5156 5.73629   1
   3 -10   1 30.0899 6.75266   5
   3 -10   1 35.2456 9.41368   6
   3 -10   1 27.7188 7.98074   6
  -4  10  -1 37.4737 7.75183   3
  -4  10  -1 43.2521 5.65893   1
  -4  10  -1 37.1095 6.49813   1
  -4  10  -1 31.5193 7.60424   6
   4 -10   1 39.2952 7.48751   1
   4 -10   1 42.7668 9.90530   6
   4 -10   1 36.8770 9.35686   6
   4 -10   1 53.2971 10.1325   5
  -5  10  -1 74.2598 7.65222   1
  -5  10  -1 80.4004 5.57779   9
  -5  10  -1 72.5692 7.37090   1
  -5  10  -1 72.8102 9.25304   3
  -5  10  -1 64.2199 10.5185   6
   5 -10   1 70.3901 8.30016   1
   5 -10   1 67.5713 8.63400   5
   5 -10   1 50.3319 11.2372   6
   5 -10   1 80.9334 12.1875   6
  -6  10  -1 1.74330 1.96606   1
  -6  10  -1 1.83883 3.52154   6
  -6  10  -1 8.95016 3.59744   1
   6 -10   1 4.72518 3.57266   1
   6 -10   1 2.68555 4.15037   6
   6 -10   1 7.62279 5.25177   6
   6 -10   1 0.21982 2.06203   5
  -7  10  -1 54.7758 11.8232   6
  -7  10  -1 41.3559 7.25727   1
  -7  10  -1 50.9339 7.26609   1
   7 -10   1 49.8627 11.8380   6
   7 -10   1 46.1884 7.20072   1
   7 -10   1 45.6369 10.9215   6
   7 -10   1 56.7752 7.48336   5
   7 -10   1 42.3277 6.69197   7
  -8  10  -1 210.045 14.3050   1
  -8  10  -1 200.509 20.0960   6
   8 -10   1 180.959 19.5765   6
   8 -10   1 215.375 14.5869   5
   8 -10   1 212.057 15.3717   1
  -9  10  -1 2.00062 3.18603   1
  -9  10  -1 1.11840 3.52141   6
   9 -10   1 4.79768 2.89704   5
   9 -10   1 -0.8243 3.27304   6
   9 -10   1 3.53662 2.78128   1
 -10  10  -1 86.7693 14.7785   6
 -10  10  -1 97.8968 11.1153   1
  10 -10   1 81.8521 9.16647   5
  10 -10   1 105.185 11.4802   1
  10 -10   1 94.5828 17.8534   6
 -11  10  -1 31.7690 9.05008   6
 -11  10  -1 47.2111 9.77859   1
  11 -10   1 52.0246 7.70591   5
  11 -10   1 59.6859 14.1496   6
  11 -10   1 56.4421 8.89471   1
 -12  10  -1 47.2718 9.63112   1
 -12  10  -1 31.5822 11.4993   6
  12 -10   1 44.0405 7.45782   5
  12 -10   1 40.5755 8.67306   1
  12 -10   1 28.7643 10.2840   6
   5   9  -1 12.9162 3.89499   1
   5   9  -1 4.96580 7.51725   6
   5   9  -1 19.2627 5.79698   4
  -5  -9   1 8.17445 6.03015   5
  -5  -9   1 21.1825 9.24930   6
  -5  -9   1 16.1822 5.41577   8
   4   9  -1 4.93169 3.21327   1
   4   9  -1 8.69804 4.79367   4
   4   9  -1 12.4479 7.29295   6
   4   9  -1 18.3003 4.09782   1
  -4  -9   1 17.0968 7.78602   6
  -4  -9   1 12.0238 4.23985   1
  -4  -9   1 14.8773 3.20246   9
  -4  -9   1 10.9249 3.79498   5
  -4  -9   1 20.0747 8.89219   6
   3   9  -1 21.7982 7.28123   6
   3   9  -1 11.1402 3.00954   1
   3   9  -1 10.2513 3.85043   4
   3   9  -1 6.33711 3.31308   1
  -3  -9   1 7.88930 4.97294   5
  -3  -9   1 8.84024 4.20182   8
  -3  -9   1 7.11492 4.82860   6
  -3  -9   1 12.6248 2.72089   9
  -3  -9   1 8.16141 3.88768   1
  -3  -9   1 15.7812 7.86328   6
   2   9  -1 47.5270 7.58142   3
   2   9  -1 34.4381 8.89715   6
   2   9  -1 36.9502 4.87788   1
   2   9  -1 29.5335 6.13885   4
   2   9  -1 38.6617 5.64713   1
  -2  -9   1 35.3269 7.31205   1
  -2  -9   1 24.1279 8.15712   6
  -2  -9   1 39.7600 8.12909   8
  -2  -9   1 42.0918 11.0052   6
  -2  -9   1 30.9179 7.18109   5
   1   9  -1 9.24828 4.61908   6
   1   9  -1 12.1903 2.89143   1
   1   9  -1 11.5520 3.19491   1
   1   9  -1 2.70604 3.02799   3
  -1  -9   1 11.0983 4.65624   5
  -1  -9   1 4.95291 4.87446   6
  -1  -9   1 10.2300 3.27551   8
  -1  -9   1 7.67173 3.86530   6
  -1  -9   1 10.2511 4.03885   1
   0   9  -1 94.0331 9.64134   3
   0   9  -1 62.4993 10.1530   6
   0   9  -1 74.7509 6.92626   1
   0   9  -1 65.6686 6.64794   1
   0  -9   1 75.1280 7.92168   1
   0  -9   1 88.7694 9.08580   1
   0  -9   1 73.5008 9.59612   5
   0  -9   1 76.4686 10.9791   6
   0  -9   1 75.2842 10.7638   6
  -1   9  -1 96.5610 9.92107   3
  -1   9  -1 80.2091 8.94993   5
  -1   9  -1 103.200 12.6174   6
  -1   9  -1 63.8952 10.2357   6
  -1   9  -1 94.1317 7.47839   1
  -1   9  -1 88.1248 7.37544   1
   1  -9   1 92.7017 11.2967   6
   1  -9   1 83.6921 8.28823   1
   1  -9   1 89.1595 9.78327   5
   1  -9   1 94.9746 9.06936   1
   1  -9   1 82.9679 11.3476   6
  -2   9  -1 -0.5621 1.86002   3
  -2   9  -1 0.03264 3.24522   6
  -2   9  -1 -2.5629 1.38076   1
  -2   9  -1 -0.3870 2.05079   6
  -2   9  -1 1.56781 1.72464   1
  -2   9  -1 -1.6964 1.96592   5
   2  -9   1 -2.3408 1.53861   1
   2  -9   1 0.99059 2.25004   5
   2  -9   1 -0.9477 3.12883   6
   2  -9   1 -2.0776 1.58806   6
   2  -9   1 -1.0741 0.98455   1
  -3   9  -1 553.349 20.9850   1
  -3   9  -1 491.076 23.0259   5
  -3   9  -1 533.915 24.6248   3
  -3   9  -1 527.094 20.9023   1
  -3   9  -1 515.921 15.0669   9
  -3   9  -1 511.516 28.0190   6
   3  -9   1 536.322 23.6197   1
   3  -9   1 524.146 27.7418   6
   3  -9   1 498.645 21.9127   1
   3  -9   1 542.258 25.0118   5
   3  -9   1 517.567 29.8261   6
  -4   9  -1 21.9379 6.91352   6
  -4   9  -1 37.5820 6.41798   1
  -4   9  -1 33.3584 3.58119   9
  -4   9  -1 32.9209 7.15618   6
  -4   9  -1 43.0286 6.61935   3
  -4   9  -1 29.8127 4.70880   1
   4  -9   1 27.2434 7.38824   6
   4  -9   1 41.7375 6.06549   1
   4  -9   1 36.5254 8.94016   6
   4  -9   1 38.3496 5.57738   1
   4  -9   1 30.5489 6.63877   5
  -5   9  -1 31.0487 6.73862   6
  -5   9  -1 44.2949 6.07416   1
  -5   9  -1 56.6242 9.63373   6
  -5   9  -1 49.8051 6.13243   1
   5  -9   1 55.0758 11.0858   6
   5  -9   1 59.9756 7.16223   1
   5  -9   1 55.1889 9.62498   6
   5  -9   1 56.6880 8.10950   8
   5  -9   1 37.0074 5.52918   7
   5  -9   1 43.1601 6.37302   5
   5  -9   1 48.2806 6.50832   1
  -6   9  -1 257.896 14.9996   1
  -6   9  -1 269.617 18.5030   6
  -6   9  -1 249.619 19.9528   6
  -6   9  -1 292.787 14.9805   1
   6  -9   1 248.379 17.0323   8
   6  -9   1 233.286 15.0598   1
   6  -9   1 257.663 15.2314   5
   6  -9   1 253.623 21.0202   6
   6  -9   1 262.980 20.1749   6
   6  -9   1 226.583 11.9058   7
   6  -9   1 268.617 16.0096   1
  -7   9  -1 12.5307 5.08455   6
  -7   9  -1 7.17848 5.20251   6
  -7   9  -1 2.88156 3.13985   1
  -7   9  -1 9.43386 3.51743   1
   7  -9   1 4.37733 2.34088   7
   7  -9   1 12.2466 3.87583   5
   7  -9   1 8.82163 4.65772   6
   7  -9   1 7.53124 3.61322   1
   7  -9   1 7.02385 4.27391   8
   7  -9   1 5.32328 2.66833   1
   7  -9   1 2.84032 4.64186   6
  -8   9  -1 329.367 18.3608   1
  -8   9  -1 330.786 25.5003   1
  -8   9  -1 324.753 24.3061   6
   8  -9   1 289.213 23.5608   6
   8  -9   1 374.457 27.1185   6
   8  -9   1 329.600 17.5170   5
   8  -9   1 336.281 18.9177   1
  -9   9  -1 123.268 15.9105   6
  -9   9  -1 132.871 11.5758   1
  -9   9  -1 117.981 10.5040   4
   9  -9   1 141.975 10.7665   5
   9  -9   1 139.981 11.7461   1
   9  -9   1 133.472 16.5060   6
 -10   9  -1 29.8298 9.54518   6
 -10   9  -1 25.6544 4.63635   4
 -10   9  -1 51.0775 7.23689   1
  10  -9   1 46.1960 8.89794   1
  10  -9   1 47.3892 11.7767   6
  10  -9   1 37.4325 6.99577   5
 -11   9  -1 194.034 22.7300   6
 -11   9  -1 206.197 16.3591   1
  11  -9   1 210.487 13.6486   5
  11  -9   1 235.671 16.6107   1
  11  -9   1 205.115 22.8787   6
 -12   9  -1 19.0296 6.60994   1
 -12   9  -1 8.95864 6.22455   6
  12  -9   1 12.2461 5.42501   1
  12  -9   1 34.7396 11.2067   6
  12  -9   1 9.11250 4.21198   5
   6   8  -1 8.80781 3.47702   1
   6   8  -1 10.2788 6.45322   6
   6   8  -1 2.18123 3.58460   4
  -6  -8   1 4.14907 4.03824   1
  -6  -8   1 0.92300 5.47999   6
  -6  -8   1 2.29907 4.87131   8
  -6  -8   1 3.32197 3.06407   5
   5   8  -1 6.38299 3.99706   1
   5   8  -1 11.7919 6.28341   6
   5   8  -1 9.40653 4.64157   4
   5   8  -1 9.48082 3.51452   1
  -5  -8   1 -3.6600 6.31410   6
  -5  -8   1 10.6912 4.64695   8
  -5  -8   1 0.52702 4.94356   1
  -5  -8   1 12.3369 4.90483   5
  -5  -8   1 3.48202 4.84592   6
  -5  -8   1 21.3598 4.48037   9
   4   8  -1 60.5109 8.04006   4
   4   8  -1 64.3424 6.40543   1
   4   8  -1 85.4136 11.6858   6
   4   8  -1 67.4540 6.95607   1
  -4  -8   1 49.5910 6.45910   9
  -4  -8   1 53.1582 8.54317   5
  -4  -8   1 70.0848 12.2640   6
  -4  -8   1 66.0103 8.71601   1
  -4  -8   1 67.0366 11.2640   6
  -4  -8   1 72.5757 9.90459   8
   3   8  -1 5.96130 4.23590   6
   3   8  -1 5.57148 3.14207   4
   3   8  -1 2.91830 3.05239   3
   3   8  -1 0.36478 2.34529   1
   3   8  -1 0.86796 2.19003   1
  -3  -8   1 0.77761 4.76265   6
  -3  -8   1 4.44219 2.88281   6
  -3  -8   1 4.75534 2.27756   9
  -3  -8   1 9.20483 4.44991   8
  -3  -8   1 3.07930 3.25378   5
  -3  -8   1 8.29871 3.48169   1
  -3  -8   1 3.20919 2.71588   2
   2   8  -1 184.059 10.2922   1
   2   8  -1 179.814 13.6986   3
   2   8  -1 186.209 15.6803   6
   2   8  -1 191.128 12.9707   4
   2   8  -1 170.938 9.95511   1
  -2  -8   1 168.650 11.7077   1
  -2  -8   1 175.667 16.8027   6
  -2  -8   1 168.755 15.0919   6
  -2  -8   1 190.110 13.4914   1
  -2  -8   1 201.518 14.5156   8
  -2  -8   1 178.202 8.26297   9
  -2  -8   1 168.483 9.78790   2
  -2  -8   1 172.457 13.9809   5
   1   8  -1 211.425 14.3746   3
   1   8  -1 189.357 16.4102   6
   1   8  -1 189.203 13.9341   5
   1   8  -1 201.225 11.1196   1
   1   8  -1 213.349 16.6935   6
   1   8  -1 199.493 10.8767   1
  -1  -8   1 207.392 15.1355   5
  -1  -8   1 192.460 17.0874   6
  -1  -8   1 187.344 13.8351   8
  -1  -8   1 196.001 15.8810   6
  -1  -8   1 177.605 12.7955   1
  -1  -8   1 183.970 11.7215   1
   0   8  -1 14.8169 3.94026   5
   0   8  -1 8.17435 4.49586   6
   0   8  -1 10.6057 3.11366   1
   0   8  -1 16.9170 5.46004   6
   0   8  -1 9.57575 3.97882   3
   0  -8   1 8.30985 3.15393   1
   0  -8   1 11.4316 4.83771   6
   0  -8   1 5.87378 3.43170   6
   0  -8   1 14.3022 4.07256   1
   0  -8   1 7.78124 3.61185   5
  -1   8  -1 274.662 16.0256   3
  -1   8  -1 285.186 15.8732   5
  -1   8  -1 282.064 18.3968   6
  -1   8  -1 294.471 13.7071   1
  -1   8  -1 282.398 13.3538   1
  -1   8  -1 272.097 19.4085   6
   1  -8   1 288.964 18.5593   6
   1  -8   1 284.558 15.6890   1
   1  -8   1 298.625 17.1872   5
   1  -8   1 296.872 20.6013   6
   1  -8   1 284.015 14.4457   1
  -2   8  -1 379.735 16.2670   1
  -2   8  -1 374.709 16.0167   1
  -2   8  -1 362.426 21.6752   6
  -2   8  -1 353.896 17.7141   5
  -2   8  -1 389.871 23.1276   6
  -2   8  -1 397.396 19.5427   3
   2  -8   1 373.686 19.2592   5
   2  -8   1 379.866 21.5962   6
   2  -8   1 363.349 23.1794   6
   2  -8   1 377.868 18.1021   1
   2  -8   1 362.712 16.8858   1
  -3   8  -1 629.905 24.9884   5
  -3   8  -1 621.381 23.1825   1
  -3   8  -1 629.322 22.7018   1
  -3   8  -1 642.217 30.2104   6
  -3   8  -1 634.577 26.2086   3
  -3   8  -1 644.858 19.0644   9
   3  -8   1 658.602 26.4730   5
   3  -8   1 634.286 29.5598   6
   3  -8   1 646.960 24.4027   1
   3  -8   1 646.841 25.3526   1
   3  -8   1 586.348 30.7681   6
  -4   8  -1 473.065 19.4496   1
  -4   8  -1 458.219 25.2050   6
  -4   8  -1 485.845 18.9658   1
  -4   8  -1 448.746 22.5899   6
   4  -8   1 435.706 17.7300   7
   4  -8   1 468.870 21.1700   5
   4  -8   1 474.395 20.0760   1
   4  -8   1 484.456 25.5201   6
   4  -8   1 459.253 26.6146   6
   4  -8   1 453.461 20.4374   1
  -5   8  -1 14.7915 3.18527   1
  -5   8  -1 4.21542 2.78067   6
  -5   8  -1 10.0850 3.36778   1
  -5   8  -1 5.24169 4.00574   6
   5  -8   1 13.8577 4.39783   8
   5  -8   1 11.8558 4.75640   6
   5  -8   1 8.43120 4.74573   6
   5  -8   1 10.1064 2.99098   7
   5  -8   1 10.2744 3.53138   1
   5  -8   1 8.19464 3.10920   1
   5  -8   1 8.98170 3.85922   5
  -6   8  -1 578.164 27.7393   6
  -6   8  -1 561.195 30.2239   6
  -6   8  -1 592.745 24.1075   1
  -6   8  -1 624.168 23.6715   1
   6  -8   1 565.852 19.9837   7
   6  -8   1 596.741 25.2330   1
   6  -8   1 648.887 31.7294   6
   6  -8   1 620.422 27.4245   8
   6  -8   1 627.938 24.5720   5
   6  -8   1 597.424 24.9671   1
   6  -8   1 588.924 31.8497   6
  -7   8  -1 254.454 17.9044   6
  -7   8  -1 290.706 14.9892   1
  -7   8  -1 260.027 20.1055   6
  -7   8  -1 251.979 14.7564   1
   7  -8   1 241.120 19.6421   6
   7  -8   1 239.958 14.8516   1
   7  -8   1 266.047 15.6034   1
   7  -8   1 251.463 20.3119   6
   7  -8   1 269.488 17.1726   8
   7  -8   1 273.494 14.7680   5
  -8   8  -1 6.84931 3.00255   1
  -8   8  -1 3.93821 4.49585   6
  -8   8  -1 6.25893 2.36254   4
  -8   8  -1 -0.3148 1.63730   1
  -8   8  -1 3.74840 3.88991   6
   8  -8   1 4.26284 2.60083   5
   8  -8   1 2.44308 2.85012   6
   8  -8   1 5.52933 5.69366   6
   8  -8   1 6.27026 3.45004   1
   8  -8   1 2.07350 2.04167   8
   8  -8   1 0.40432 2.14211   1
  -9   8  -1 403.018 27.6779   6
  -9   8  -1 427.160 21.5893   1
  -9   8  -1 387.806 15.8278   4
   9  -8   1 342.841 31.8755   6
   9  -8   1 437.192 29.4481   6
   9  -8   1 411.670 21.1863   1
   9  -8   1 423.625 18.8507   5
 -10   8  -1 45.3729 8.21872   1
 -10   8  -1 55.3119 5.86036   4
 -10   8  -1 39.5677 10.1170   6
  10  -8   1 46.7249 6.07450   5
  10  -8   1 43.1031 7.96419   1
  10  -8   1 70.4713 15.8494   6
 -11   8  -1 68.1268 13.7586   6
 -11   8  -1 93.2265 7.78459   4
 -11   8  -1 70.1733 8.89024   1
  11  -8   1 73.0566 7.83926   5
  11  -8   1 75.8035 9.39888   1
  11  -8   1 55.7254 14.1843   6
 -12   8  -1 259.654 21.2939   8
 -12   8  -1 264.591 25.7355   6
 -12   8  -1 268.774 19.2638   1
  12  -8   1 253.121 17.1686   5
  12  -8   1 276.075 18.4529   1
  12  -8   1 286.678 15.3874   5
  12  -8   1 281.624 26.9171   6
 -13   8  -1 5.12810 4.32234   8
 -13   8  -1 1.70999 5.70561   6
 -13   8  -1 3.29020 4.36389   1
  13  -8   1 -2.4741 3.16360   5
  13  -8   1 0.28397 3.84892   1
  13  -8   1 -3.3301 5.58225   6
   7   7  -1 9.50182 5.91208   6
   7   7  -1 4.80393 3.15962   1
   7   7  -1 4.81778 2.37177   4
  -7  -7   1 7.50116 6.37344   6
  -7  -7   1 -0.2065 3.82172   1
  -7  -7   1 5.20830 4.41230   8
   6   7  -1 153.678 16.2786   6
   6   7  -1 149.592 13.0716   4
   6   7  -1 149.788 9.47919   1
   6   7  -1 148.396 10.2468   1
  -6  -7   1 140.146 12.9872   1
  -6  -7   1 135.694 11.0064   9
  -6  -7   1 156.207 18.1436   6
  -6  -7   1 115.926 17.7992   6
  -6  -7   1 143.113 13.8814   5
  -6  -7   1 156.718 15.1169   8
   5   7  -1 9.79272 3.51701   1
   5   7  -1 17.0174 4.23206   1
   5   7  -1 17.7712 5.18601   4
   5   7  -1 16.0108 6.61901   6
  -5  -7   1 21.6733 5.81163   1
  -5  -7   1 17.4355 7.15052   6
  -5  -7   1 18.9474 6.00014   5
  -5  -7   1 17.3086 4.29165   9
  -5  -7   1 21.2794 6.00536   8
  -5  -7   1 13.8216 5.68504   6
   4   7  -1 102.115 9.63173   4
   4   7  -1 93.7503 7.53142   1
   4   7  -1 107.464 7.83012   1
   4   7  -1 97.7749 11.7435   6
  -4  -7   1 103.424 10.8171   5
  -4  -7   1 85.9954 7.52474   9
  -4  -7   1 91.8225 10.3024   8
  -4  -7   1 84.0886 11.4624   6
  -4  -7   1 113.192 12.8222   6
  -4  -7   1 82.0582 5.38419   2
  -4  -7   1 68.3201 8.61821   1
   3   7  -1 300.698 17.0032   4
   3   7  -1 316.956 18.5587   3
   3   7  -1 316.856 20.7875   6
   3   7  -1 325.171 22.4858   6
   3   7  -1 322.847 14.2249   1
   3   7  -1 300.389 17.8033   5
   3   7  -1 316.184 14.3979   1
  -3  -7   1 332.682 18.2981   1
  -3  -7   1 293.720 12.6546   2
  -3  -7   1 323.203 22.7964   6
  -3  -7   1 332.000 19.6129   5
  -3  -7   1 301.221 15.7019   1
  -3  -7   1 301.653 20.0506   6
  -3  -7   1 340.240 19.4284   8
  -3  -7   1 304.751 13.1906   9
   2   7  -1 69.6667 7.62411   3
   2   7  -1 70.7125 8.16725   5
   2   7  -1 68.1915 6.24013   1
   2   7  -1 55.1371 9.77168   6
   2   7  -1 72.5406 9.30965   6
   2   7  -1 70.5638 6.25457   1
  -2  -7   1 69.5981 9.15712   6
  -2  -7   1 76.4497 7.83051   1
  -2  -7   1 63.8294 4.97793   9
  -2  -7   1 78.4377 8.51291   5
  -2  -7   1 77.2102 8.61950   8
  -2  -7   1 84.2188 7.40969   1
  -2  -7   1 66.8988 9.82735   6
   1   7  -1 285.080 19.7405   6
   1   7  -1 332.433 14.2530   1
   1   7  -1 317.625 16.9400   5
   1   7  -1 303.667 16.6891   3
   1   7  -1 337.595 19.6386   6
   1   7  -1 327.132 14.0125   1
  -1  -7   1 309.383 11.0514   9
  -1  -7   1 314.224 18.9519   6
  -1  -7   1 317.446 18.0257   5
  -1  -7   1 304.490 16.2206   1
  -1  -7   1 294.268 20.2786   6
  -1  -7   1 305.838 16.9071   8
  -1  -7   1 306.922 14.7478   1
   0   7  -1 183.317 9.83792   1
   0   7  -1 179.837 14.5465   6
   0   7  -1 181.578 9.72678   1
   0   7  -1 159.821 11.4059   3
   0   7  -1 177.320 11.9075   5
   0   7  -1 179.843 13.6071   6
   0  -7   1 162.713 14.3120   6
   0  -7   1 167.443 11.1179   1
   0  -7   1 182.309 12.6411   5
   0  -7   1 155.882 12.8474   6
   0  -7   1 167.947 10.1289   1
  -1   7  -1 61.1423 14.5081  10
  -1   7  -1 66.2802 5.69835   1
  -1   7  -1 62.7044 8.56576   6
  -1   7  -1 63.1515 10.8014  12
  -1   7  -1 64.9177 6.81710   3
  -1   7  -1 59.9063 7.90071   6
  -1   7  -1 49.0855 12.0100  16
  -1   7  -1 62.1751 13.0191  14
  -1   7  -1 60.0716 5.52897   1
  -1   7  -1 61.7559 6.61385   5
  -1   7  -1 62.6476 10.9468  15
   1  -7   1 65.4944 5.96931   1
   1  -7   1 63.3179 6.98708   5
   1  -7   1 62.3162 8.13007   6
   1  -7   1 68.7940 16.3362  10
   1  -7   1 38.9887 12.4053  13
   1  -7   1 57.0758 12.6947  17
   1  -7   1 55.7852 6.28986   1
   1  -7   1 64.6699 8.89207   6
   1  -7   1 45.9358 11.3382  15
  -2   7  -1 911.004 39.9907  15
  -2   7  -1 917.923 37.0187   6
  -2   7  -1 946.855 32.3970   3
  -2   7  -1 933.678 29.0124   1
  -2   7  -1 901.648 24.6069   9
  -2   7  -1 919.257 35.6971   6
  -2   7  -1 914.932 30.9181   5
  -2   7  -1 914.087 40.1387  18
  -2   7  -1 851.911 50.6615  10
  -2   7  -1 891.403 37.3972  12
  -2   7  -1 950.087 28.8864   1
  -2   7  -1 861.882 44.9593  14
   2  -7   1 955.498 38.0639   6
   2  -7   1 927.797 32.3399   5
   2  -7   1 970.583 35.8766   6
   2  -7   1 875.504 29.3661   7
   2  -7   1 924.381 46.5736  13
   2  -7   1 953.155 30.0303   1
   2  -7   1 914.030 54.1943  10
   2  -7   1 921.845 30.9140   1
   2  -7   1 935.327 44.0913  17
   2  -7   1 863.480 43.1904  15
  -3   7  -1 123.963 15.8894  14
  -3   7  -1 109.111 13.8245  15
  -3   7  -1 144.246 16.5622  18
  -3   7  -1 147.756 14.9210  12
  -3   7  -1 136.866 9.31484   5
  -3   7  -1 98.0367 19.0588  10
  -3   7  -1 136.624 8.71982   1
  -3   7  -1 137.083 6.89836   9
  -3   7  -1 143.648 8.67499   1
  -3   7  -1 142.574 10.1245   3
  -3   7  -1 144.506 12.2760   6
   3  -7   1 125.100 20.7753  10
   3  -7   1 128.653 15.5704  17
   3  -7   1 104.289 15.4028  15
   3  -7   1 127.829 8.25054   7
   3  -7   1 139.208 12.5985   6
   3  -7   1 163.407 17.3800  13
   3  -7   1 148.760 9.80672   1
   3  -7   1 135.104 8.94925   1
   3  -7   1 146.122 12.0507   6
   3  -7   1 140.908 10.1952   5
  -4   7  -1 583.530 25.3670   6
  -4   7  -1 585.859 37.3888  18
  -4   7  -1 602.933 28.1409   6
  -4   7  -1 612.186 21.8046   1
  -4   7  -1 612.465 22.4167   1
  -4   7  -1 609.972 33.3502  15
  -4   7  -1 591.422 33.9515  12
  -4   7  -1 564.360 41.5114  10
  -4   7  -1 553.015 35.9513  14
   4  -7   1 616.538 23.5819   5
   4  -7   1 662.078 36.7383  17
   4  -7   1 597.563 25.0037   8
   4  -7   1 623.631 23.6960   1
   4  -7   1 631.284 28.4582   6
   4  -7   1 616.383 29.8646   6
   4  -7   1 612.135 20.5096   7
   4  -7   1 642.054 35.6040  15
   4  -7   1 589.999 22.5974   1
   4  -7   1 586.523 34.1255  13
   4  -7   1 573.438 45.8313  10
  -5   7  -1 668.072 23.2372   1
  -5   7  -1 579.664 37.9875  12
  -5   7  -1 619.290 29.5683   6
  -5   7  -1 619.003 34.9902  15
  -5   7  -1 662.775 27.5327   6
  -5   7  -1 648.349 44.8170  10
  -5   7  -1 663.478 43.1430  18
  -5   7  -1 624.656 23.5930   1
   5  -7   1 662.915 37.6587  15
   5  -7   1 659.778 30.2274   6
   5  -7   1 642.502 24.1544   1
   5  -7   1 554.866 46.3851  10
   5  -7   1 644.681 24.7054   1
   5  -7   1 628.923 35.5070  13
   5  -7   1 631.781 31.0446   6
   5  -7   1 631.333 23.9658   5
   5  -7   1 618.028 36.2694  17
   5  -7   1 649.019 26.4909   8
   5  -7   1 610.516 20.2054   7
  -6   7  -1 116.637 9.10630   1
  -6   7  -1 112.705 10.8661   6
  -6   7  -1 116.178 8.58667   1
  -6   7  -1 99.8379 11.9172   6
   6  -7   1 142.348 13.1727   6
   6  -7   1 118.933 6.48575   7
   6  -7   1 115.324 8.69437   5
   6  -7   1 117.610 12.7299   6
   6  -7   1 120.072 10.4940   8
   6  -7   1 127.951 9.90605   1
   6  -7   1 123.164 9.51730   1
  -7   7  -1 780.872 33.8267   6
  -7   7  -1 873.875 38.6247   6
  -7   7  -1 827.937 30.4580   1
  -7   7  -1 833.627 29.1686   1
   7  -7   1 798.972 27.8932   5
   7  -7   1 789.508 30.2287   1
   7  -7   1 835.448 39.1376   6
   7  -7   1 810.092 30.3727   1
   7  -7   1 817.040 37.2360   6
   7  -7   1 814.786 32.8228   8
  -8   7  -1 182.797 15.4047   6
  -8   7  -1 158.961 8.82786   4
  -8   7  -1 175.601 12.3686   1
  -8   7  -1 172.155 11.8273   1
  -8   7  -1 163.353 16.0173   6
   8  -7   1 170.811 12.4880   1
   8  -7   1 184.050 12.6475   1
   8  -7   1 173.688 16.6696   6
   8  -7   1 178.555 10.7916   5
   8  -7   1 162.300 13.2958   8
   8  -7   1 202.714 18.1387   6
  -9   7  -1 348.395 24.8615   6
  -9   7  -1 350.863 13.7491   4
  -9   7  -1 362.867 19.3348   1
  -9   7  -1 345.800 22.8803   6
  -9   7  -1 306.779 20.3549   8
   9  -7   1 345.779 19.0428   1
   9  -7   1 340.116 16.0427   5
   9  -7   1 254.271 28.6849   8
   9  -7   1 324.622 24.4864   6
   9  -7   1 309.887 17.8475   1
 -10   7  -1 166.532 15.0546   8
 -10   7  -1 153.119 8.64593   4
 -10   7  -1 143.304 12.2035   1
 -10   7  -1 176.509 18.3590   6
  10  -7   1 157.608 10.2713   5
  10  -7   1 169.839 12.9763   1
 -11   7  -1 39.4600 8.61006   1
 -11   7  -1 35.5231 9.97103   6
 -11   7  -1 32.7708 4.84244   4
 -11   7  -1 35.9083 8.15136   8
  11  -7   1 28.0736 7.79093   6
  11  -7   1 39.1797 7.03622   5
  11  -7   1 36.3790 5.38159   5
  11  -7   1 32.2429 7.09534   1
 -12   7  -1 148.027 16.1729   8
 -12   7  -1 160.025 19.4069   6
 -12   7  -1 172.215 15.0382   1
  12  -7   1 146.844 16.1421   6
  12  -7   1 160.107 13.2284   5
  12  -7   1 168.244 10.9778   5
  12  -7   1 172.922 14.7265   1
 -13   7  -1 84.8329 12.1133   1
 -13   7  -1 51.8425 14.5116   6
 -13   7  -1 75.8407 13.4872   8
  13  -7   1 58.3111 7.53433   5
  13  -7   1 69.9705 10.0800   1
   8   6  -1 92.3259 8.56686   1
   8   6  -1 105.736 11.2290   4
   8   6  -1 103.197 14.3630   6
  -8  -6   1 78.3358 13.0926   1
  -8  -6   1 104.738 13.5042   8
  -8  -6   1 79.0644 17.0174   6
  -8  -6   1 92.3222 11.4151   5
   7   6  -1 8.59781 5.39472   6
   7   6  -1 8.11521 3.45054   1
   7   6  -1 9.71049 4.18092   4
   7   6  -1 15.6804 4.93834   1
  -7  -6   1 6.28969 5.14969   1
  -7  -6   1 17.7504 7.41530   9
  -7  -6   1 10.2166 6.48212   6
  -7  -6   1 1.01064 7.84571   6
  -7  -6   1 18.4174 6.56295   8
  -7  -6   1 11.6363 4.67141   5
   6   6  -1 94.3688 8.27943   1
   6   6  -1 93.5257 9.41407   4
   6   6  -1 89.1840 7.43522   1
   6   6  -1 87.7326 11.5677   6
  -6  -6   1 120.334 14.8273   6
  -6  -6   1 112.730 12.0027   8
  -6  -6   1 81.1814 12.4424   6
  -6  -6   1 99.1437 10.5617   1
  -6  -6   1 91.1358 10.7154   5
  -6  -6   1 91.9238 9.00503   9
   5   6  -1 307.802 13.9547   1
   5   6  -1 308.538 20.4917   6
   5   6  -1 272.354 16.5904   4
   5   6  -1 309.105 14.7270   1
  -5  -6   1 311.022 21.0285   6
  -5  -6   1 317.486 18.3013   1
  -5  -6   1 294.729 14.9362   9
  -5  -6   1 306.477 22.9001   6
  -5  -6   1 280.672 18.6174   5
  -5  -6   1 291.670 19.0429   8
   4   6  -1 28.9626 5.06662   1
   4   6  -1 24.3338 4.57393   1
   4   6  -1 32.2262 4.78719   4
   4   6  -1 27.7645 7.46019   6
   4   6  -1 26.8851 6.66025   5
   4   6  -1 18.9184 5.63856   6
  -4  -6   1 25.4267 7.28529   6
  -4  -6   1 18.9269 6.51398   6
  -4  -6   1 28.5578 7.00880   5
  -4  -6   1 17.2787 4.25906   1
  -4  -6   1 24.2215 2.75247   2
  -4  -6   1 30.2342 4.26770   9
  -4  -6   1 19.9744 5.42472   8
  -4  -6   1 27.5154 5.63798   1
   3   6  -1 848.330 35.1440   6
   3   6  -1 859.633 37.5932   6
   3   6  -1 836.131 30.4555   4
   3   6  -1 875.324 32.3202   5
   3   6  -1 875.148 27.5767   1
   3   6  -1 897.445 33.1028   3
   3   6  -1 840.748 27.8896   1
  -3  -6   1 837.083 25.0186   2
  -3  -6   1 827.067 29.0093   1
  -3  -6   1 856.090 33.5389   5
  -3  -6   1 856.379 38.4535   6
  -3  -6   1 893.063 33.5359   8
  -3  -6   1 876.797 32.1432   1
  -3  -6   1 865.501 26.8667   9
  -3  -6   1 939.009 36.6532   6
   2   6  -1 480.304 23.5195   6
   2   6  -1 512.595 18.4719   1
   2   6  -1 475.781 21.3436   5
   2   6  -1 492.686 21.3704   3
   2   6  -1 486.343 18.4024   1
   2   6  -1 487.437 25.5622   6
  -2  -6   1 478.753 25.7835   6
  -2  -6   1 503.735 22.3074   8
  -2  -6   1 500.787 24.0094   6
  -2  -6   1 478.915 22.4857   5
  -2  -6   1 497.675 19.0811   1
  -2  -6   1 482.977 16.6371   9
  -2  -6   1 501.576 21.2244   1
  -2  -6   1 471.312 20.4426   3
   1   6  -1 234.821 16.0391   6
   1   6  -1 239.049 13.3733   3
   1   6  -1 244.263 11.4830   1
   1   6  -1 242.480 13.4755   5
   1   6  -1 242.967 22.0067  14
   1   6  -1 233.568 21.4542  12
   1   6  -1 239.185 15.1730   6
   1   6  -1 239.331 11.2697   1
   1   6  -1 201.954 23.0788  10
   1   6  -1 188.113 17.8517  15
   1   6  -1 229.835 20.8606  16
  -1  -6   1 231.429 12.4998   3
  -1  -6   1 228.230 13.9175   5
  -1  -6   1 240.545 19.9220  17
  -1  -6   1 241.364 9.35684   9
  -1  -6   1 252.756 11.9130   1
  -1  -6   1 249.024 13.3015   1
  -1  -6   1 220.115 20.1229  15
  -1  -6   1 202.982 24.9572  10
  -1  -6   1 251.048 15.4889   6
  -1  -6   1 250.943 22.8733  13
  -1  -6   1 238.581 16.4926   6
   0   6  -1 1261.15 36.5300   1
   0   6  -1 1259.09 54.3771  14
   0   6  -1 1207.64 49.7892  12
   0   6  -1 1312.08 45.0854   6
   0   6  -1 1287.41 39.9582   5
   0   6  -1 1329.11 36.7338   1
   0   6  -1 1243.14 48.2228  15
   0   6  -1 1324.67 39.9556   3
   0   6  -1 1271.01 54.0293  16
   0   6  -1 1285.38 43.5810   6
   0   6  -1 1298.87 59.1748  10
   0  -6   1 1248.30 62.9895  10
   0  -6   1 1333.85 52.5317  17
   0  -6   1 1318.66 37.4569   1
   0  -6   1 1396.85 44.0882   6
   0  -6   1 1259.95 38.7529   1
   0  -6   1 1296.41 41.0084   5
   0  -6   1 1293.12 45.7122   6
   0  -6   1 1280.50 53.2154  15
   0  -6   1 1266.79 56.5461  13
  -1   6  -1 -1.2730 3.05554  16
  -1   6  -1 4.95190 4.30600  15
  -1   6  -1 0.89266 1.06280   1
  -1   6  -1 0.24298 0.70835   9
  -1   6  -1 5.02160 4.51459  14
  -1   6  -1 2.15953 1.20744   3
  -1   6  -1 -2.8744 3.69373  12
  -1   6  -1 -0.1149 0.95820   5
  -1   6  -1 2.60987 2.15889   6
  -1   6  -1 3.67285 3.82195  18
  -1   6  -1 0.78152 1.35419   1
  -1   6  -1 2.31958 1.66728   6
   1  -6   1 -0.2165 1.20752   5
   1  -6   1 4.62955 2.08389   6
   1  -6   1 6.98753 6.81105  10
   1  -6   1 0.16804 1.02549   1
   1  -6   1 -0.5733 4.14715  15
   1  -6   1 3.11140 2.31122   6
   1  -6   1 1.70575 1.36116   7
   1  -6   1 1.63621 1.47070   1
   1  -6   1 10.7249 5.03859  17
   1  -6   1 -4.9957 4.25192  13
  -2   6  -1 587.167 21.4766   5
  -2   6  -1 591.400 32.2268  14
  -2   6  -1 575.323 29.0905  12
  -2   6  -1 557.526 29.0043  15
  -2   6  -1 601.963 20.3439   1
  -2   6  -1 636.262 22.7558   3
  -2   6  -1 607.047 25.7420   6
  -2   6  -1 590.491 17.4963   9
  -2   6  -1 576.579 36.4705  10
  -2   6  -1 595.731 30.2309  18
  -2   6  -1 576.552 20.1517   1
   2  -6   1 634.648 25.6876   6
   2  -6   1 577.824 20.1962   7
   2  -6   1 617.155 31.9406  15
   2  -6   1 609.728 40.4415  10
   2  -6   1 586.329 32.4759  13
   2  -6   1 592.784 26.8169   6
   2  -6   1 594.857 20.8984   1
   2  -6   1 609.441 21.8362   1
   2  -6   1 583.970 22.4998   5
   2  -6   1 580.527 31.9447  17
  -3   6  -1 1407.21 56.5999  18
  -3   6  -1 1369.70 56.1586  14
  -3   6  -1 1373.76 39.8977   1
  -3   6  -1 1432.14 39.6637   1
  -3   6  -1 1397.32 40.6022   5
  -3   6  -1 1374.64 53.6783  12
  -3   6  -1 1429.13 46.9083   6
  -3   6  -1 1343.95 52.4255  15
  -3   6  -1 1398.18 63.3488  10
   3  -6   1 1470.27 56.3520  17
   3  -6   1 1406.44 40.4951   1
   3  -6   1 1414.40 41.4663   1
   3  -6   1 1381.36 41.3215   5
   3  -6   1 1476.52 46.7530   6
   3  -6   1 1421.40 55.8279  13
   3  -6   1 1431.80 54.5526  15
   3  -6   1 1459.72 68.8937  10
   3  -6   1 1442.80 48.6840   6
   3  -6   1 1391.20 38.4075   7
  -4   6  -1 40.4718 6.56386   6
  -4   6  -1 51.8029 6.13430   6
  -4   6  -1 47.1916 13.8295  10
  -4   6  -1 48.1156 4.82250   1
  -4   6  -1 45.0123 4.92666   1
  -4   6  -1 26.9731 8.41627  12
  -4   6  -1 35.0825 8.64981  15
   4  -6   1 60.7255 10.0382  13
   4  -6   1 52.3782 5.92612   8
   4  -6   1 45.9912 5.16880   1
   4  -6   1 27.8457 8.12326  15
   4  -6   1 44.9547 6.45709   6
   4  -6   1 46.2185 5.06132   5
   4  -6   1 40.1645 8.13111   6
   4  -6   1 44.8924 10.7502  17
   4  -6   1 48.9231 13.7590  10
   4  -6   1 45.0089 3.93608   7
   4  -6   1 53.1092 5.26145   1
  -5   6  -1 627.583 39.8733  12
  -5   6  -1 607.415 42.6086  10
  -5   6  -1 671.290 23.1297   1
  -5   6  -1 647.058 23.5633   1
  -5   6  -1 627.391 34.7594  15
  -5   6  -1 676.118 29.7099   6
   5  -6   1 686.193 29.6224   6
   5  -6   1 681.011 47.8075  10
   5  -6   1 597.963 35.0906  15
   5  -6   1 660.807 33.0752  13
   5  -6   1 641.426 35.0001  17
   5  -6   1 654.522 19.6567   7
   5  -6   1 677.775 24.3040   1
   5  -6   1 697.678 31.3453   6
   5  -6   1 659.699 22.9195   5
   5  -6   1 668.293 24.2472   1
   5  -6   1 691.558 26.2320   8
  -6   6  -1 696.760 25.8340   1
  -6   6  -1 709.638 32.2614   6
  -6   6  -1 661.674 28.4975   6
  -6   6  -1 695.714 38.3574  15
  -6   6  -1 664.202 46.1568  10
  -6   6  -1 733.196 24.9856   1
  -6   6  -1 690.627 44.7126  12
   6  -6   1 730.207 32.1522   6
   6  -6   1 695.854 25.6773   1
   6  -6   1 693.411 27.6298   8
   6  -6   1 709.230 36.8272  17
   6  -6   1 715.468 34.6889  13
   6  -6   1 701.591 23.8991   5
   6  -6   1 716.483 26.2566   1
   6  -6   1 678.440 49.2979  10
   6  -6   1 677.724 38.2853  15
  -7   6  -1 236.069 12.8031   1
  -7   6  -1 238.055 15.3228   8
  -7   6  -1 210.332 15.0869   6
  -7   6  -1 222.647 13.3403   1
  -7   6  -1 221.580 17.4202   6
  -7   6  -1 220.435 10.1469   4
   7  -6   1 233.314 17.6650   6
   7  -6   1 214.322 13.0877   1
   7  -6   1 215.431 12.9783   1
   7  -6   1 206.805 14.2042   8
   7  -6   1 234.682 11.6741   5
  -8   6  -1 611.983 25.4220   1
  -8   6  -1 594.576 19.7871   4
  -8   6  -1 601.437 31.9505   6
  -8   6  -1 602.345 28.0306   8
  -8   6  -1 596.350 29.2376   6
  -8   6  -1 612.710 23.9052   1
   8  -6   1 580.892 27.0495   8
   8  -6   1 591.626 31.1142   6
   8  -6   1 583.931 24.6858   1
   8  -6   1 619.473 24.9508   1
   8  -6   1 595.170 27.8062   6
  -9   6  -1 -1.5978 1.48367   1
  -9   6  -1 2.26294 2.71092   1
  -9   6  -1 -2.6266 2.95974   6
  -9   6  -1 0.70230 1.85467   8
  -9   6  -1 7.45147 4.17079   6
   9  -6   1 2.78564 2.39848   1
   9  -6   1 -2.1631 4.08599   6
   9  -6   1 -0.0767 2.86611   8
   9  -6   1 -1.4781 1.55278   1
 -10   6  -1 119.306 15.2373   6
 -10   6  -1 136.730 13.5012   8
 -10   6  -1 107.115 14.4449   6
 -10   6  -1 141.776 12.1848   1
 -10   6  -1 143.860 8.51151   4
  10  -6   1 150.874 10.3540   5
  10  -6   1 133.528 13.6048   6
  10  -6   1 135.717 11.2695   1
 -11   6  -1 216.182 11.1829   4
 -11   6  -1 221.062 21.6782   6
 -11   6  -1 213.439 16.0061   1
 -11   6  -1 208.005 17.7231   8
  11  -6   1 229.989 15.3128   1
  11  -6   1 226.676 13.9186   5
  11  -6   1 222.558 18.3641   6
 -12   6  -1 1.90542 6.24234   6
 -12   6  -1 5.53864 3.64834   1
 -12   6  -1 8.24304 3.92632   8
  12  -6   1 2.13330 4.45498   5
  12  -6   1 2.63484 4.52927   6
  12  -6   1 1.62378 2.78951   1
 -13   6  -1 114.182 14.4427   8
 -13   6  -1 75.1455 15.4491   6
 -13   6  -1 58.8665 10.9628   1
  13  -6   1 88.0214 13.2117   6
  13  -6   1 115.551 12.2752   1
   9   5  -1 21.1921 9.26936   6
   9   5  -1 11.5611 4.24741   1
   9   5  -1 14.2337 4.87066   4
  -9  -5   1 20.6623 6.67076   5
  -9  -5   1 9.80925 7.98012   6
  -9  -5   1 5.68360 5.32022   1
  -9  -5   1 6.66495 5.28107   8
   8   5  -1 91.3513 10.4733   1
   8   5  -1 83.8359 9.80122   4
   8   5  -1 111.900 13.8424   6
   8   5  -1 91.7919 8.01155   1
  -8  -5   1 88.0166 11.6738   8
  -8  -5   1 73.0300 14.6431   6
  -8  -5   1 104.651 15.5224   6
  -8  -5   1 96.2346 11.5916   5
  -8  -5   1 106.264 11.3705   1
   7   5  -1 257.760 19.2436   6
   7   5  -1 249.510 15.9160   4
   7   5  -1 244.995 12.8742   1
   7   5  -1 229.933 13.7045   1
  -7  -5   1 227.189 17.1419   5
  -7  -5   1 256.508 17.4979   1
  -7  -5   1 261.499 18.9070   8
  -7  -5   1 224.756 15.0290   9
  -7  -5   1 256.375 21.8383   6
  -7  -5   1 282.726 21.8115   6
   6   5  -1 3.03913 2.90643   6
   6   5  -1 -0.8456 2.42018   1
   6   5  -1 -0.4680 1.66275   4
   6   5  -1 3.57733 2.88227   5
   6   5  -1 -1.6481 1.86228   1
  -6  -5   1 -3.0480 3.69487   6
  -6  -5   1 1.35152 1.80860   5
  -6  -5   1 -1.0637 2.44676   8
  -6  -5   1 6.93475 3.13343   6
  -6  -5   1 0.73112 1.62765   1
  -6  -5   1 1.03149 2.23152   9
   5   5  -1 440.421 20.6617   4
   5   5  -1 503.631 22.9597   5
   5   5  -1 478.894 25.1987   6
   5   5  -1 479.931 19.3756   1
   5   5  -1 472.646 18.2712   1
   5   5  -1 442.342 26.9248   6
  -5  -5   1 490.287 19.5031   9
  -5  -5   1 499.976 26.3284   6
  -5  -5   1 448.561 21.9098   1
  -5  -5   1 477.363 28.1565   6
  -5  -5   1 480.429 20.3572   1
  -5  -5   1 459.341 23.3985   5
  -5  -5   1 474.843 23.9962   8
   4   5  -1 241.381 12.3623   1
   4   5  -1 230.158 17.6486   6
   4   5  -1 267.194 17.1630   6
   4   5  -1 266.844 15.2523   5
   4   5  -1 257.388 12.1159   1
   4   5  -1 227.067 13.0836   4
  -4  -5   1 247.326 15.3009   5
  -4  -5   1 285.289 18.0233   6
  -4  -5   1 253.133 13.1273   1
  -4  -5   1 242.743 12.1675   9
  -4  -5   1 242.515 15.4839   8
  -4  -5   1 242.203 18.1559   6
  -4  -5   1 238.600 14.2393   1
   3   5  -1 101.147 8.59701   5
   3   5  -1 101.001 10.8486   6
   3   5  -1 98.2957 8.60201   3
   3   5  -1 100.215 7.20869   1
   3   5  -1 98.4224 6.84671   1
   3   5  -1 112.256 10.4864   6
  -3  -5   1 102.647 6.64599   9
  -3  -5   1 110.964 11.4595   6
  -3  -5   1 101.753 8.94814   5
  -3  -5   1 95.9768 8.12453   3
  -3  -5   1 110.606 9.26598   8
  -3  -5   1 94.0006 7.12329   1
  -3  -5   1 92.7264 5.14349   2
  -3  -5   1 124.570 9.09553   1
  -3  -5   1 113.020 10.0673   6
   2   5  -1 1599.81 53.1500   6
   2   5  -1 1559.80 66.1057  10
   2   5  -1 1616.22 50.7088   6
   2   5  -1 1642.89 44.9302   1
   2   5  -1 1615.55 47.3916   3
   2   5  -1 1578.25 64.9905  12
   2   5  -1 1681.86 63.0177  16
   2   5  -1 1667.59 44.2676   1
   2   5  -1 1621.82 65.0155  14
  -2  -5   1 1540.75 46.2695   3
  -2  -5   1 1533.96 61.7082  15
  -2  -5   1 1617.91 49.2658   5
  -2  -5   1 1637.17 54.0659   6
  -2  -5   1 1733.25 52.2042   6
  -2  -5   1 1626.00 65.4640  13
  -2  -5   1 1628.23 42.7488   9
  -2  -5   1 1658.63 47.5232   1
  -2  -5   1 1675.13 72.6916  10
  -2  -5   1 1634.54 57.6364  17
  -2  -5   1 1632.19 44.9356   1
  -2  -5   1 1664.14 48.6576   8
   1   5  -1 233.578 19.2446  14
   1   5  -1 232.102 11.9885   3
   1   5  -1 227.217 16.9889  15
   1   5  -1 233.071 20.9030  10
   1   5  -1 245.041 15.0968   6
   1   5  -1 221.836 19.1182  12
   1   5  -1 219.445 18.5300  16
   1   5  -1 235.182 13.9775   6
   1   5  -1 222.658 10.4752   1
   1   5  -1 218.569 11.8672   5
   1   5  -1 239.191 10.6324   1
  -1  -5   1 236.394 11.9728   1
  -1  -5   1 230.521 12.8772   5
  -1  -5   1 246.036 14.0284   6
  -1  -5   1 237.152 18.8411  15
  -1  -5   1 239.667 10.9022   1
  -1  -5   1 209.748 17.1201  17
  -1  -5   1 245.760 9.20674   9
  -1  -5   1 229.409 23.5741  10
  -1  -5   1 242.723 15.3122   6
  -1  -5   1 210.358 11.0056   3
  -1  -5   1 227.827 19.4742  13
   0   5  -1 1110.11 30.8061   1
   0   5  -1 1099.40 44.9897  16
   0   5  -1 1114.12 49.3642  10
   0   5  -1 1070.53 45.0060  14
   0   5  -1 1063.38 42.7748  12
   0   5  -1 1059.48 36.1878  18
   0   5  -1 1057.93 31.1022   1
   0   5  -1 1101.91 33.4228   5
   0   5  -1 1036.40 32.5292   3
   0   5  -1 1061.86 36.1002   6
   0   5  -1 1075.86 37.5823   6
   0   5  -1 1056.27 40.8852  15
   0  -5   1 1116.49 43.9138  17
   0  -5   1 1134.16 36.2919   6
   0  -5   1 1100.60 32.8741   1
   0  -5   1 1040.62 46.3200  13
   0  -5   1 1082.71 34.0493   5
   0  -5   1 1075.30 38.0568   6
   0  -5   1 1104.63 31.3523   1
   0  -5   1 1107.27 44.5489  15
   0  -5   1 1123.78 28.0910   9
   0  -5   1 1030.82 50.4806  10
  -1   5  -1 1383.11 48.2436  15
  -1   5  -1 1393.13 52.2770  14
  -1   5  -1 1442.50 44.1170   6
  -1   5  -1 1416.14 49.3578  12
  -1   5  -1 1403.27 40.1498   5
  -1   5  -1 1445.17 38.4450   1
  -1   5  -1 1425.79 35.5019   9
  -1   5  -1 1396.20 38.3717   1
  -1   5  -1 1392.85 57.2791  10
  -1   5  -1 1396.90 44.9276   6
  -1   5  -1 1399.47 47.2918  18
  -1   5  -1 1299.65 39.7164   3
   1  -5   1 1464.44 43.8940   6
   1  -5   1 1480.96 40.1523   1
   1  -5   1 1397.09 51.8301  15
   1  -5   1 1435.23 45.8489   6
   1  -5   1 1468.56 51.8542  17
   1  -5   1 1407.95 40.9875   5
   1  -5   1 1435.15 54.0215  13
   1  -5   1 1395.03 61.2576  10
   1  -5   1 1462.86 38.9410   1
  -2   5  -1 -0.4277 4.03391  10
  -2   5  -1 2.93318 2.09556   6
  -2   5  -1 3.42118 1.61815   1
  -2   5  -1 5.46433 3.38268  14
  -2   5  -1 5.76964 4.16910  12
  -2   5  -1 6.21911 1.88838   1
  -2   5  -1 4.61213 1.71601   5
  -2   5  -1 5.12164 2.63229   6
  -2   5  -1 3.88147 3.19800  15
  -2   5  -1 0.97483 3.41805  18
   2  -5   1 2.95135 1.55874   1
   2  -5   1 8.86553 4.19764  15
   2  -5   1 4.39073 1.87542   7
   2  -5   1 4.01505 1.90214   5
   2  -5   1 4.73677 2.19854   6
   2  -5   1 5.57823 4.77887  17
   2  -5   1 4.61578 6.08492  10
   2  -5   1 9.66964 2.74873   1
   2  -5   1 4.47397 2.60643   6
   2  -5   1 2.09182 4.53908  13
  -3   5  -1 1582.39 58.4380  12
  -3   5  -1 1641.93 49.7646   6
  -3   5  -1 1629.98 61.3453  18
  -3   5  -1 1551.59 46.2232   6
  -3   5  -1 1587.10 65.1321  10
  -3   5  -1 1625.42 56.0270  15
  -3   5  -1 1584.72 43.1584   1
  -3   5  -1 1655.32 43.8399   1
   3  -5   1 1559.34 43.8634   5
   3  -5   1 1628.75 57.4843  15
   3  -5   1 1544.88 44.2747   1
   3  -5   1 1617.57 69.3861  10
   3  -5   1 1645.58 46.2172   8
   3  -5   1 1628.02 56.1784  13
   3  -5   1 1674.64 49.7803   6
   3  -5   1 1606.74 57.5195  17
   3  -5   1 1587.79 41.2596   7
   3  -5   1 1603.78 43.8407   1
   3  -5   1 1599.42 50.8077   6
  -4   5  -1 176.819 9.33594   1
  -4   5  -1 190.219 11.6421   6
  -4   5  -1 202.179 13.2829   6
  -4   5  -1 174.502 9.58029   1
  -4   5  -1 182.173 18.3968  12
  -4   5  -1 187.825 20.7303  10
  -4   5  -1 171.641 16.0653  15
   4  -5   1 186.803 13.5595   6
   4  -5   1 192.853 10.2565   1
   4  -5   1 187.909 7.49765   7
   4  -5   1 187.142 9.95943   1
   4  -5   1 183.699 10.9268   8
   4  -5   1 194.469 9.60563   5
   4  -5   1 167.466 21.5619  10
   4  -5   1 167.881 16.0380  17
   4  -5   1 175.822 12.4944   6
   4  -5   1 186.928 9.58272  11
   4  -5   1 196.921 16.5167  15
   4  -5   1 201.632 15.2348  13
  -5   5  -1 107.628 10.5427   6
  -5   5  -1 116.152 8.05322   1
  -5   5  -1 76.0710 18.0427  10
  -5   5  -1 98.6206 13.5884  15
  -5   5  -1 107.716 9.08332   6
  -5   5  -1 125.500 7.73356   1
  -5   5  -1 103.629 16.4351  12
   5  -5   1 119.387 13.0932  17
   5  -5   1 116.480 19.3538  10
   5  -5   1 118.856 8.24091   1
   5  -5   1 107.554 10.8415   6
   5  -5   1 121.363 8.97866   8
   5  -5   1 113.739 13.6079  15
   5  -5   1 97.2716 8.02759  11
   5  -5   1 111.396 12.0845  13
   5  -5   1 123.698 8.13682   1
   5  -5   1 118.551 10.6209   6
   5  -5   1 118.369 7.14282   5
  -6   5  -1 1364.63 39.9372   1
  -6   5  -1 1392.54 41.6035   1
  -6   5  -1 1360.72 67.7955  10
  -6   5  -1 1363.86 44.1683   8
  -6   5  -1 1327.56 56.6694  15
  -6   5  -1 1365.48 37.0699   4
  -6   5  -1 1302.46 66.0308  12
  -6   5  -1 1346.00 48.3565   6
  -6   5  -1 1376.58 45.3556   6
   6  -5   1 1435.60 45.0329   6
   6  -5   1 1384.40 41.4604   1
   6  -5   1 1358.71 49.7258  13
   6  -5   1 1384.11 43.8225   8
   6  -5   1 1339.68 51.6578  17
   6  -5   1 1436.22 56.8947  15
   6  -5   1 1368.37 43.3885  11
   6  -5   1 1379.81 48.1364   6
   6  -5   1 1393.46 41.3527   1
   6  -5   1 1323.51 68.8156  10
  -7   5  -1 64.9736 6.48789   1
  -7   5  -1 64.8846 6.91871   1
  -7   5  -1 68.1915 8.24405   6
  -7   5  -1 56.3354 8.90812   6
  -7   5  -1 63.1762 4.76709   4
  -7   5  -1 65.0100 7.63411   8
   7  -5   1 65.1699 7.41286   8
   7  -5   1 67.5921 6.73936   1
   7  -5   1 55.4007 8.67856   6
   7  -5   1 67.1479 8.13547   6
   7  -5   1 61.9529 6.64196   1
  -8   5  -1 410.338 18.5381   1
  -8   5  -1 385.197 24.5822   6
  -8   5  -1 415.955 23.0306   6
  -8   5  -1 396.103 14.6217   4
  -8   5  -1 374.918 18.9662   1
  -8   5  -1 393.589 21.4582   8
   8  -5   1 395.611 18.6797   1
   8  -5   1 384.148 20.9314   8
   8  -5   1 402.633 24.8312   6
   8  -5   1 418.443 22.2532   6
   8  -5   1 388.055 19.2484   1
  -9   5  -1 232.490 16.8034   8
  -9   5  -1 248.764 18.4791   6
  -9   5  -1 240.136 20.0446   6
  -9   5  -1 266.155 16.2815   1
  -9   5  -1 249.152 14.5733   1
  -9   5  -1 255.297 11.1634   4
   9  -5   1 233.380 19.9241   6
   9  -5   1 234.943 16.7989   8
   9  -5   1 249.396 17.6217   6
   9  -5   1 262.463 15.1066   1
   9  -5   1 243.673 15.3716   1
   9  -5   1 248.245 13.2531   5
 -10   5  -1 9.01415 5.77107   6
 -10   5  -1 6.89530 3.12000   8
 -10   5  -1 2.96444 4.06905   6
 -10   5  -1 5.96031 3.69345   1
 -10   5  -1 9.30230 2.91947   4
  10  -5   1 5.13402 4.00718   6
  10  -5   1 12.4343 4.85826   1
  10  -5   1 18.3799 5.03481   1
  10  -5   1 11.1069 3.12271   5
 -11   5  -1 79.0339 10.5647   8
 -11   5  -1 92.6555 13.8671   6
 -11   5  -1 116.813 11.7548   1
  11  -5   1 99.8899 9.92295   1
  11  -5   1 93.7585 8.73837   5
  11  -5   1 98.1051 12.1188   6
 -12   5  -1 12.8913 5.77213   8
 -12   5  -1 26.7203 6.34345   1
 -12   5  -1 16.7240 8.46346   6
  12  -5   1 29.3006 6.53707   5
  12  -5   1 27.7030 6.65156   1
  12  -5   1 25.6125 8.55082   6
 -13   5  -1 5.25975 4.15211   1
 -13   5  -1 7.63645 5.54297   8
 -13   5  -1 11.2007 8.82306   6
  13  -5   1 -0.5579 4.81197   6
  13  -5   1 10.5162 5.38008   1
   9   4  -1 177.113 13.9947   1
   9   4  -1 211.330 12.5827   1
   9   4  -1 229.579 19.4943   6
   9   4  -1 192.508 14.6205   4
  -9  -4   1 175.061 15.3541   5
  -9  -4   1 228.437 22.0690   6
  -9  -4   1 184.460 17.5026   8
  -9  -4   1 247.359 24.4320   6
  -9  -4   1 195.050 16.5656   1
   8   4  -1 17.8332 5.94478   6
   8   4  -1 14.4774 3.94609   1
   8   4  -1 9.75090 4.27603   1
   8   4  -1 18.6360 4.82223   4
  -8  -4   1 7.35569 4.40537   5
  -8  -4   1 12.7666 6.51512   6
  -8  -4   1 16.0146 5.23474   1
  -8  -4   1 10.0471 7.26553   6
  -8  -4   1 13.2553 5.49211   8
   7   4  -1 396.872 18.6826   1
   7   4  -1 431.406 24.6998   6
   7   4  -1 418.375 17.6671   1
   7   4  -1 379.253 20.9016   5
   7   4  -1 408.623 20.1659   4
  -7  -4   1 462.444 26.9331   6
  -7  -4   1 430.118 24.2551   8
  -7  -4   1 401.804 22.3793   5
  -7  -4   1 386.280 21.3723   1
  -7  -4   1 437.513 28.1565   6
   6   4  -1 371.731 17.1269   1
   6   4  -1 348.693 17.6035   4
   6   4  -1 364.113 23.8039   6
   6   4  -1 394.983 22.2770   6
   6   4  -1 375.118 19.4949   5
   6   4  -1 378.379 16.1366   1
  -6  -4   1 395.671 21.7624   8
  -6  -4   1 380.869 24.8373   6
  -6  -4   1 376.012 17.7825   1
  -6  -4   1 403.993 23.5222   6
  -6  -4   1 346.802 19.0283   1
  -6  -4   1 350.545 19.8781   5
   5   4  -1 82.1657 8.02607   5
   5   4  -1 75.7487 9.31124   6
   5   4  -1 71.2667 6.75315   1
   5   4  -1 84.1086 6.49225   1
   5   4  -1 74.6368 10.5671   6
   5   4  -1 78.4927 7.14214   4
  -5  -4   1 71.8031 8.73799   6
  -5  -4   1 74.3006 10.1975   6
  -5  -4   1 68.9746 7.77098   5
  -5  -4   1 83.9911 7.29427   1
  -5  -4   1 71.1834 7.55553   1
  -5  -4   1 81.5025 8.67975   8
   4   4  -1 709.284 25.4143   4
   4   4  -1 720.410 32.3139   6
   4   4  -1 744.047 27.4727   5
   4   4  -1 781.146 30.8229   6
   4   4  -1 683.792 24.8370   1
   4   4  -1 767.052 24.1749   1
  -4  -4   1 742.133 28.7509   5
  -4  -4   1 762.712 28.9252   8
  -4  -4   1 743.144 25.0560   1
  -4  -4   1 666.149 26.6059   3
  -4  -4   1 781.568 30.8089   6
  -4  -4   1 810.066 25.5662   9
  -4  -4   1 739.349 27.5072   1
  -4  -4   1 755.364 33.1620   6
   3   4  -1 282.627 21.3167  16
   3   4  -1 320.327 13.5809   1
   3   4  -1 322.039 18.5316   6
   3   4  -1 280.644 25.1757  12
   3   4  -1 321.245 12.8458   1
   3   4  -1 330.771 17.4877   6
   3   4  -1 278.115 18.8928  18
   3   4  -1 293.828 14.8064   5
   3   4  -1 282.046 23.3404  10
   3   4  -1 316.334 20.2926  15
   3   4  -1 324.077 24.6852  14
  -3  -4   1 312.399 24.2858  13
  -3  -4   1 287.947 14.1423   3
  -3  -4   1 293.107 19.2804  17
  -3  -4   1 328.677 15.9510   8
  -3  -4   1 329.152 18.9277   6
  -3  -4   1 303.383 9.81336   2
  -3  -4   1 299.837 26.9190  10
  -3  -4   1 314.666 14.8940   1
  -3  -4   1 315.164 15.7482   5
  -3  -4   1 324.490 12.9154   9
  -3  -4   1 330.420 17.5201   6
  -3  -4   1 292.265 22.6403  15
  -3  -4   1 326.810 13.3655   1
   2   4  -1 344.253 18.2951   6
   2   4  -1 351.327 13.9919   1
   2   4  -1 325.634 17.4249  18
   2   4  -1 350.225 22.3796  16
   2   4  -1 351.160 25.4799  12
   2   4  -1 358.748 24.9844  10
   2   4  -1 379.994 24.6319  14
   2   4  -1 365.935 20.5342  15
   2   4  -1 359.261 17.2516   6
   2   4  -1 355.814 15.5826   5
   2   4  -1 374.223 13.7572   1
   2   4  -1 339.514 14.8960   3
  -2  -4   1 371.206 13.0494   9
  -2  -4   1 351.683 14.6871   3
  -2  -4   1 329.629 27.3755  10
  -2  -4   1 381.520 19.4209   6
  -2  -4   1 378.937 25.0993  13
  -2  -4   1 368.901 16.3310   5
  -2  -4   1 359.672 15.2178   1
  -2  -4   1 326.948 22.7520  15
  -2  -4   1 345.416 20.2236  17
  -2  -4   1 380.090 16.0466   8
  -2  -4   1 377.510 14.1340   1
  -2  -4   1 390.489 17.8778   6
   1   4  -1 1322.75 39.4227   5
   1   4  -1 1378.92 54.2221  10
   1   4  -1 1315.95 41.6133  18
   1   4  -1 1426.92 42.3287   6
   1   4  -1 1412.58 52.6226  12
   1   4  -1 1370.64 43.7259   6
   1   4  -1 1401.78 50.9924  14
   1   4  -1 1359.07 38.6547   3
   1   4  -1 1309.41 49.0761  16
   1   4  -1 1357.98 37.6343   1
  -1  -4   1 1383.32 58.0397  10
  -1  -4   1 1321.16 37.7354   3
  -1  -4   1 1348.43 49.8183  15
  -1  -4   1 1405.40 40.4956   5
  -1  -4   1 1429.30 44.3233   6
  -1  -4   1 1385.57 52.8166  13
  -1  -4   1 1398.80 37.4025   1
  -1  -4   1 1397.90 39.1019   1
  -1  -4   1 1448.54 35.8281   9
  -1  -4   1 1534.86 43.0512   6
  -1  -4   1 1381.75 47.6828  17
   0   4  -1 3.89736 2.73760  16
   0   4  -1 0.79478 0.77435   9
   0   4  -1 -1.7460 1.95395  14
   0   4  -1 3.60297 1.43115   1
   0   4  -1 8.42507 4.69361  10
   0   4  -1 0.04738 0.63251   1
   0   4  -1 -2.7910 2.52561  15
   0   4  -1 -0.0164 0.96482   6
   0   4  -1 0.31539 0.66827   3
   0   4  -1 -0.1561 0.98703   6
   0   4  -1 -2.7652 2.47787  12
   0   4  -1 -2.2752 1.84377  18
   0   4  -1 2.15945 1.24056   5
   0  -4   1 0.94376 1.16266   6
   0  -4   1 0.72060 2.17443  15
   0  -4   1 -2.0007 2.20606  17
   0  -4   1 0.92920 0.54543   9
   0  -4   1 -0.5150 3.43790  10
   0  -4   1 1.47987 1.45176   6
   0  -4   1 0.80091 0.80152   5
   0  -4   1 0.13425 0.67806   1
   0  -4   1 2.51124 2.94810  13
   0  -4   1 -0.2070 0.61544   1
  -1   4  -1 2893.29 86.6356  10
  -1   4  -1 2811.87 77.3322  15
  -1   4  -1 2796.30 79.0225  14
  -1   4  -1 2646.84 66.8472   1
  -1   4  -1 2714.02 76.9347  18
  -1   4  -1 2775.63 79.2465  12
  -1   4  -1 2568.01 67.7412   5
  -1   4  -1 2632.40 72.5569   6
  -1   4  -1 2694.89 67.8693   3
  -1   4  -1 2795.28 72.0869   6
  -1   4  -1 2649.00 64.6878   9
  -1   4  -1 2734.45 66.8872   1
   1  -4   1 2760.41 73.5580   6
   1  -4   1 2662.27 68.5860   5
   1  -4   1 2667.98 78.7175  15
   1  -4   1 2601.82 67.7503   1
   1  -4   1 2687.19 80.7110  13
   1  -4   1 2768.53 91.3563  10
   1  -4   1 2735.71 78.8863  17
   1  -4   1 2839.76 71.8973   6
   1  -4   1 2796.87 67.2630   1
  -2   4  -1 495.054 19.8170   6
  -2   4  -1 490.200 23.5069  15
  -2   4  -1 451.206 15.6483   1
  -2   4  -1 475.005 20.0835   6
  -2   4  -1 477.013 28.0790  10
  -2   4  -1 475.528 15.8715   5
  -2   4  -1 491.017 24.3716  14
  -2   4  -1 495.106 16.1529   1
  -2   4  -1 512.122 25.9476  18
  -2   4  -1 476.480 24.5652  12
   2  -4   1 463.500 16.4476   1
   2  -4   1 493.802 23.6810  13
   2  -4   1 458.505 16.3121   5
   2  -4   1 482.775 23.7177  15
   2  -4   1 489.691 30.4211  10
   2  -4   1 501.036 19.7073   6
   2  -4   1 460.585 23.3728  17
   2  -4   1 506.262 16.3676   1
   2  -4   1 479.949 14.7957   7
   2  -4   1 475.763 20.3304   6
  -3   4  -1 355.100 15.1292   6
  -3   4  -1 337.945 20.0476  15
  -3   4  -1 357.777 13.0846   1
  -3   4  -1 360.350 23.3518  12
  -3   4  -1 359.137 25.5372  10
  -3   4  -1 350.794 13.3240   1
  -3   4  -1 345.052 16.5605   6
   3  -4   1 328.719 13.3555   1
   3  -4   1 346.602 27.3177  10
   3  -4   1 336.888 19.9787  17
   3  -4   1 359.795 13.9366  11
   3  -4   1 371.311 14.8057   8
   3  -4   1 352.401 12.8651   5
   3  -4   1 343.621 17.3099   6
   3  -4   1 348.625 18.7710  13
   3  -4   1 348.742 13.3553   1
   3  -4   1 338.390 10.7858   7
   3  -4   1 358.765 16.8143   6
   3  -4   1 351.444 20.6961  15
  -4   4  -1 728.334 25.8993   6
  -4   4  -1 717.840 22.5458   1
  -4   4  -1 741.298 39.6083  12
  -4   4  -1 728.951 27.9756   6
  -4   4  -1 713.139 39.3597  10
  -4   4  -1 628.832 22.7055   1
  -4   4  -1 731.213 25.2298   8
  -4   4  -1 731.694 33.1098  15
   4  -4   1 707.591 31.2591  17
   4  -4   1 741.218 42.8127  10
   4  -4   1 727.901 23.5185   1
   4  -4   1 734.811 24.8135   8
   4  -4   1 729.062 23.4702   1
   4  -4   1 740.149 21.7963   5
   4  -4   1 703.494 24.3410  11
   4  -4   1 753.490 30.0932  13
   4  -4   1 740.016 28.0696   6
   4  -4   1 711.561 33.1471  15
  -5   4  -1 61.2193 13.9048  12
  -5   4  -1 73.8688 4.69183   4
  -5   4  -1 73.6581 8.30533   6
  -5   4  -1 76.5933 5.79970   1
  -5   4  -1 76.9200 6.89971   8
  -5   4  -1 67.3529 5.90827   1
  -5   4  -1 60.2863 6.66380   6
  -5   4  -1 79.0341 14.3488  10
  -5   4  -1 54.0891 9.89443  15
   5  -4   1 78.2888 8.34648   6
   5  -4   1 57.8761 6.25654   6
   5  -4   1 70.6634 5.92000   1
   5  -4   1 58.7034 9.96100  15
   5  -4   1 56.9199 9.93082  17
   5  -4   1 68.2410 6.96468  11
   5  -4   1 63.9255 8.57174  13
   5  -4   1 74.2686 17.8753  10
   5  -4   1 76.3146 6.15368   1
   5  -4   1 75.8946 6.92616   8
  -6   4  -1 193.186 12.9158   6
  -6   4  -1 188.381 11.1728   1
  -6   4  -1 186.516 12.1872   8
  -6   4  -1 194.400 10.3448   1
  -6   4  -1 192.060 14.5649   6
  -6   4  -1 213.229 24.2810  10
  -6   4  -1 197.254 17.8266  15
  -6   4  -1 190.533 8.47979   4
  -6   4  -1 157.038 23.5992  12
   6  -4   1 196.097 10.8799   1
   6  -4   1 198.410 17.9883  15
   6  -4   1 207.200 12.4442   8
   6  -4   1 177.986 12.8768  11
   6  -4   1 179.249 13.7960   6
   6  -4   1 162.548 13.9245  13
   6  -4   1 183.269 12.4853   6
   6  -4   1 173.956 15.1431  17
   6  -4   1 202.524 25.1541  10
   6  -4   1 203.717 11.1099   1
  -7   4  -1 281.328 14.9212   1
  -7   4  -1 260.642 23.1444  15
  -7   4  -1 273.515 16.1730   8
  -7   4  -1 305.885 9.91363   7
  -7   4  -1 293.971 19.6154   6
  -7   4  -1 273.625 29.5996  10
  -7   4  -1 303.870 17.9762   6
  -7   4  -1 289.405 32.5391  12
  -7   4  -1 291.083 14.1074   1
  -7   4  -1 299.411 11.6494   4
   7  -4   1 297.484 18.5755  11
   7  -4   1 300.474 19.3094   6
   7  -4   1 260.942 30.6326  10
   7  -4   1 293.592 14.8775   1
   7  -4   1 260.150 19.6813  17
   7  -4   1 300.907 14.6906   1
   7  -4   1 295.978 17.2182   6
   7  -4   1 283.100 23.7519  15
   7  -4   1 275.022 18.9518  13
   7  -4   1 285.889 16.1274   8
  -8   4  -1 -1.6062 1.52628   1
  -8   4  -1 -2.6125 2.50266   6
  -8   4  -1 3.45497 2.18381   1
  -8   4  -1 -1.0684 1.93388   6
  -8   4  -1 -0.3443 1.39802   4
  -8   4  -1 -3.0379 1.57654   8
   8  -4   1 -0.9749 2.01729   1
   8  -4   1 1.72871 1.68514   8
   8  -4   1 -0.9028 2.53421   6
   8  -4   1 -0.2351 1.62980   1
   8  -4   1 -0.1499 1.39783   5
   8  -4   1 0.66194 2.15347   6
  -9   4  -1 147.043 14.3516   6
  -9   4  -1 173.151 12.8054   1
  -9   4  -1 173.754 11.8166   1
  -9   4  -1 167.918 8.98290   4
  -9   4  -1 162.930 16.1111   6
   9  -4   1 171.936 14.4926   6
   9  -4   1 165.389 10.4065   5
   9  -4   1 187.772 12.1696   1
   9  -4   1 139.773 13.0542   8
   9  -4   1 170.982 12.7253   1
   9  -4   1 157.215 16.6023   6
 -10   4  -1 41.2139 9.90308   6
 -10   4  -1 57.4195 8.81348   8
 -10   4  -1 56.0009 7.78191   1
 -10   4  -1 35.6617 9.41842   6
  10  -4   1 46.8970 6.21361   5
  10  -4   1 59.8512 7.06516   1
  10  -4   1 43.0005 7.69178   1
  10  -4   1 46.4998 8.09760   6
 -11   4  -1 13.6571 5.63094   8
 -11   4  -1 2.96754 3.08281   1
 -11   4  -1 -4.7291 6.41351   6
 -11   4  -1 3.96966 4.48485   6
  11  -4   1 3.19147 3.42144   5
  11  -4   1 1.07963 2.61937   1
  11  -4   1 2.28116 3.84398   6
 -12   4  -1 40.9734 10.9861   8
 -12   4  -1 34.4639 7.83526   1
 -12   4  -1 22.3174 7.82569   6
 -12   4  -1 31.3883 4.93180   7
  12  -4   1 26.4833 7.79355   6
  12  -4   1 16.9520 6.30181   5
  12  -4   1 25.4912 5.96869   1
 -13   4  -1 11.0262 6.94294   6
 -13   4  -1 3.90631 5.47367   1
 -13   4  -1 6.80282 5.20524   8
  13  -4   1 3.31317 6.69166   6
  13  -4   1 9.19780 3.64776   2
  13  -4   1 2.37576 3.83390   1
  10   3  -1 8.07962 5.73021   6
  10   3  -1 2.02736 6.54847   1
  10   3  -1 1.73910 2.72127   4
  10   3  -1 -2.0479 2.89099   1
 -10  -3   1 -3.5113 4.82300   6
 -10  -3   1 13.6836 5.03241   1
 -10  -3   1 3.40236 3.71891   8
   9   3  -1 167.701 13.6786   1
   9   3  -1 173.483 12.8450   4
   9   3  -1 198.166 17.6338   6
   9   3  -1 201.310 12.2446   1
  -9  -3   1 174.256 15.0744   1
  -9  -3   1 162.371 18.3500   6
  -9  -3   1 196.210 19.6870   6
  -9  -3   1 193.033 16.9647   8
   8   3  -1 335.299 16.0059   1
   8   3  -1 319.659 17.3012   4
   8   3  -1 361.634 22.7314   6
   8   3  -1 328.860 19.1216   5
   8   3  -1 330.698 17.5209   1
  -8  -3   1 341.108 19.9634   5
  -8  -3   1 342.816 23.6397   6
  -8  -3   1 352.524 20.3734   1
  -8  -3   1 322.488 21.2406   8
  -8  -3   1 361.211 25.5195   6
   7   3  -1 14.8225 6.43693   6
   7   3  -1 25.1798 4.78430   1
   7   3  -1 24.4595 7.16105   6
   7   3  -1 27.7673 6.23194   4
   7   3  -1 25.1912 4.96252   1
   7   3  -1 24.7121 5.53892   8
   7   3  -1 13.6393 4.38409   5
  -7  -3   1 18.2732 5.98975   6
  -7  -3   1 22.9664 7.26090   6
  -7  -3   1 24.4831 6.14424   1
  -7  -3   1 22.7787 5.57458   5
  -7  -3   1 28.1182 7.13322   8
   6   3  -1 886.382 31.0004   1
   6   3  -1 849.571 30.2847   4
   6   3  -1 1007.95 37.7925   6
   6   3  -1 894.578 34.0301   8
   6   3  -1 905.077 32.8366   5
   6   3  -1 953.724 29.6786   1
   6   3  -1 857.709 39.2731   6
  -6  -3   1 947.981 37.6557   6
  -6  -3   1 956.004 40.6513   6
  -6  -3   1 897.122 33.6150   1
  -6  -3   1 965.804 36.0938   8
  -6  -3   1 901.581 34.0422   5
   5   3  -1 196.792 15.7724   6
   5   3  -1 216.413 11.5325   4
   5   3  -1 196.452 12.6396   8
   5   3  -1 208.109 12.3443   5
   5   3  -1 211.824 11.6550   1
   5   3  -1 230.015 14.9902   6
   5   3  -1 228.482 10.9410   1
  -5  -3   1 217.525 13.8940   8
  -5  -3   1 230.228 15.0974   6
  -5  -3   1 224.449 13.0748   1
  -5  -3   1 228.537 16.8593   6
  -5  -3   1 217.046 13.3385   5
   4   3  -1 1010.52 30.2761   4
   4   3  -1 989.462 32.2356   5
   4   3  -1 1057.06 29.6809   1
   4   3  -1 983.128 46.4005  14
   4   3  -1 1049.49 35.6988   6
   4   3  -1 922.945 49.3535  12
   4   3  -1 960.731 39.4176  15
   4   3  -1 989.914 43.3063  16
   4   3  -1 978.552 30.7275   1
   4   3  -1 1025.37 38.1432   6
   4   3  -1 896.229 41.8957  18
   4   3  -1 954.290 45.8454  10
  -4  -3   1 955.747 45.4584  15
  -4  -3   1 971.934 33.1775   5
  -4  -3   1 969.341 45.5758  13
  -4  -3   1 930.743 31.7590   3
  -4  -3   1 1055.51 35.9978   6
  -4  -3   1 992.539 51.8666  10
  -4  -3   1 932.850 36.8295  17
  -4  -3   1 1010.36 33.6313   8
  -4  -3   1 1047.07 38.8394   6
  -4  -3   1 1008.20 32.4399   1
   3   3  -1 638.420 21.4240   1
   3   3  -1 676.975 20.4877   1
   3   3  -1 658.392 26.8157   6
   3   3  -1 645.213 29.8288  18
   3   3  -1 635.327 22.5502   5
   3   3  -1 638.347 28.6951  15
   3   3  -1 612.192 29.7168  16
   3   3  -1 664.064 34.2717  14
   3   3  -1 642.961 24.7272   6
   3   3  -1 618.525 35.9273  12
   3   3  -1 639.007 34.0067  10
  -3  -3   1 635.568 33.8290  13
  -3  -3   1 626.074 27.5467  17
  -3  -3   1 658.107 27.1850   6
  -3  -3   1 627.650 23.1082   5
  -3  -3   1 631.581 22.2823   1
  -3  -3   1 605.154 32.0756  15
  -3  -3   1 642.995 23.1213   8
  -3  -3   1 603.785 16.1046   2
  -3  -3   1 608.872 21.6237   3
  -3  -3   1 624.469 37.3962  10
  -3  -3   1 660.048 20.8226   1
  -3  -3   1 692.780 25.5740   6
   2   3  -1 189.250 13.0856  18
   2   3  -1 191.994 14.4985  16
   2   3  -1 199.250 16.9954  10
   2   3  -1 206.444 11.5505   6
   2   3  -1 200.895 16.1309  14
   2   3  -1 204.195 18.0998  12
   2   3  -1 210.412 14.2711  15
   2   3  -1 193.293 9.68740   3
   2   3  -1 197.725 10.0303   5
   2   3  -1 199.336 12.4101   6
   2   3  -1 200.330 9.28131   1
   2   3  -1 219.221 9.03807   1
  -2  -3   1 207.562 10.3178   8
  -2  -3   1 212.435 8.62499   9
  -2  -3   1 189.307 13.1270  17
  -2  -3   1 197.957 15.8603  13
  -2  -3   1 189.690 10.2300   5
  -2  -3   1 189.171 18.7889  10
  -2  -3   1 205.974 15.7681  15
  -2  -3   1 205.672 12.6568   6
  -2  -3   1 211.548 11.6229   6
  -2  -3   1 190.559 9.29133   3
  -2  -3   1 204.008 8.87658   1
  -2  -3   1 204.416 9.98805   1
   1   3  -1 1117.66 38.1502  16
   1   3  -1 1074.42 29.9252   3
   1   3  -1 1048.59 29.5916   1
   1   3  -1 1083.09 39.5539  14
   1   3  -1 1119.32 41.5569  12
   1   3  -1 1066.45 34.1090   6
   1   3  -1 1028.56 30.6865   5
   1   3  -1 1091.06 32.9735   6
   1   3  -1 1092.48 41.9121  10
   1   3  -1 1085.39 34.7878  18
  -1  -3   1 1140.14 33.0217   6
  -1  -3   1 1013.20 30.9560   5
  -1  -3   1 1048.24 38.7552  15
  -1  -3   1 1126.74 29.2537   1
  -1  -3   1 1075.33 30.4039   1
  -1  -3   1 1133.16 28.2977   9
  -1  -3   1 1064.05 34.2874   6
  -1  -3   1 1068.75 40.8038  13
  -1  -3   1 1041.53 36.6122  17
  -1  -3   1 1023.83 29.2664   3
  -1  -3   1 1105.25 46.1552  10
   0   3  -1 1470.24 43.7218  18
   0   3  -1 1484.49 45.8004  14
   0   3  -1 1498.08 37.3390   1
   0   3  -1 1534.30 45.3579  15
   0   3  -1 1422.51 37.6506   1
   0   3  -1 1436.95 40.6537   6
   0   3  -1 1355.54 38.2835   5
   0   3  -1 1533.04 51.1145  10
   0   3  -1 1492.21 36.0478   9
   0   3  -1 1416.39 41.7499   6
   0   3  -1 1383.27 37.4238   3
   0   3  -1 1518.90 48.3030  12
   0  -3   1 1483.93 42.3611   6
   0  -3   1 1440.29 37.2711   3
   0  -3   1 1472.21 46.9308  15
   0  -3   1 1390.36 38.7238   5
   0  -3   1 1505.87 35.9367   9
   0  -3   1 1550.22 37.6105   1
   0  -3   1 1400.30 38.0452   1
   0  -3   1 1413.81 47.9846  13
   0  -3   1 1534.54 41.1672   6
   0  -3   1 1508.54 55.1614  10
   0  -3   1 1431.23 45.8168  17
  -1   3  -1 6.16658 1.79565   5
  -1   3  -1 6.87504 1.55142   1
  -1   3  -1 6.97972 2.69147   6
  -1   3  -1 3.68665 2.36223  18
  -1   3  -1 5.93050 2.65276  15
  -1   3  -1 5.70559 2.32468   6
  -1   3  -1 6.16989 2.92299  12
  -1   3  -1 7.65329 1.69832   1
  -1   3  -1 4.77453 2.35471  14
  -1   3  -1 7.49040 3.86326  10
   1  -3   1 7.65167 2.16357   6
   1  -3   1 5.15622 1.50612   1
   1  -3   1 5.21117 2.64163  15
   1  -3   1 7.64812 2.78711  17
   1  -3   1 2.02056 2.06210  13
   1  -3   1 12.4240 4.50872  10
   1  -3   1 8.99463 2.00445   5
   1  -3   1 4.70002 2.02450   6
   1  -3   1 8.87157 1.79299   1
  -2   3  -1 1743.79 47.4462   6
  -2   3  -1 1688.28 43.2154   1
  -2   3  -1 1702.70 56.8995  18
  -2   3  -1 1612.52 42.1535   5
  -2   3  -1 1715.95 51.6733  15
  -2   3  -1 1774.09 56.9546  12
  -2   3  -1 1632.66 42.9474   1
  -2   3  -1 1701.42 58.0652  10
   2  -3   1 1762.22 51.0118  13
   2  -3   1 1785.81 62.1682  10
   2  -3   1 1719.64 45.1001  11
   2  -3   1 1614.68 43.3341   1
   2  -3   1 1715.96 52.3350  15
   2  -3   1 1640.66 42.6421   5
   2  -3   1 1626.67 40.8497   7
   2  -3   1 1780.93 44.7402   8
   2  -3   1 1733.04 46.9989   6
   2  -3   1 1726.10 48.1610   6
   2  -3   1 1711.52 51.9261  17
  -3   3  -1 215.152 17.6511  12
  -3   3  -1 214.549 8.82044   1
  -3   3  -1 214.591 11.8352   6
  -3   3  -1 204.496 9.89378   8
  -3   3  -1 216.078 14.2995  15
  -3   3  -1 207.926 9.12040   1
  -3   3  -1 206.053 17.1617  10
   3  -3   1 207.817 10.3752  11
   3  -3   1 204.937 9.78222   8
   3  -3   1 201.465 18.0939  10
   3  -3   1 220.089 12.3587  13
   3  -3   1 201.166 8.94053   1
   3  -3   1 196.518 8.95113   1
   3  -3   1 221.232 14.5662  15
   3  -3   1 189.030 12.7411  17
   3  -3   1 201.502 6.19986   7
   3  -3   1 199.096 11.1836   6
   3  -3   1 199.760 7.87118   5
  -4   3  -1 625.498 22.4425   8
  -4   3  -1 664.372 20.6031   1
  -4   3  -1 655.098 21.4607   1
  -4   3  -1 674.992 38.1586  12
  -4   3  -1 703.599 30.5831  15
  -4   3  -1 637.190 19.0130   4
  -4   3  -1 660.221 35.9414  10
  -4   3  -1 659.779 25.5732   6
  -4   3  -1 677.837 23.7840   6
   4  -3   1 677.309 30.7593  15
   4  -3   1 633.661 27.0375  17
   4  -3   1 647.294 21.0896   1
   4  -3   1 660.414 25.0447  13
   4  -3   1 669.658 22.5432   8
   4  -3   1 659.119 23.3058   6
   4  -3   1 635.428 20.9411   1
   4  -3   1 662.387 25.4132   6
   4  -3   1 658.927 37.6528  10
   4  -3   1 648.370 23.7765  11
  -5   3  -1 304.350 25.7833  10
  -5   3  -1 293.885 27.8502  12
  -5   3  -1 306.410 13.6065   1
  -5   3  -1 318.881 12.9354   1
  -5   3  -1 298.062 15.1552   6
  -5   3  -1 301.955 9.30776   7
  -5   3  -1 268.644 20.0379  15
  -5   3  -1 310.186 11.0964   4
  -5   3  -1 325.391 17.4410   6
   5  -3   1 314.568 17.0379   6
   5  -3   1 311.032 20.5081  15
   5  -3   1 287.338 16.6718  17
   5  -3   1 309.250 16.2401  13
   5  -3   1 302.486 13.2063   1
   5  -3   1 324.039 15.5735   6
   5  -3   1 310.045 14.7219   8
   5  -3   1 300.090 12.9715   1
   5  -3   1 310.404 16.2693  11
   5  -3   1 303.456 26.1250  10
  -6   3  -1 -5.2254 6.13556  12
  -6   3  -1 3.68485 2.91442   6
  -6   3  -1 2.76315 2.00966   6
  -6   3  -1 -1.7298 6.24678  10
  -6   3  -1 1.82901 1.63787   1
  -6   3  -1 2.99310 1.88894   8
  -6   3  -1 2.47973 1.41811   1
  -6   3  -1 3.66194 1.44425   4
  -6   3  -1 3.21064 4.66809  15
   6  -3   1 2.30158 2.02427   6
   6  -3   1 1.29713 1.39465   1
   6  -3   1 1.75906 6.68571  10
   6  -3   1 3.75928 2.87394   6
   6  -3   1 -2.5416 3.82501  11
   6  -3   1 1.06781 4.22024  15
   6  -3   1 5.00299 4.49441  17
   6  -3   1 1.41849 1.36331   8
   6  -3   1 7.05105 3.63124  13
   6  -3   1 3.60230 1.99309   1
  -7   3  -1 122.371 8.29508   1
  -7   3  -1 119.016 9.01403   1
  -7   3  -1 80.5610 20.3328  12
  -7   3  -1 123.957 7.01959   4
  -7   3  -1 74.2655 14.6857  15
  -7   3  -1 119.622 10.7120   6
  -7   3  -1 99.9679 9.38923   8
  -7   3  -1 120.607 12.0763   6
  -7   3  -1 102.130 22.5911  10
   7  -3   1 102.065 11.3589  17
   7  -3   1 97.4372 22.3653  10
   7  -3   1 125.913 7.68420   5
   7  -3   1 104.670 11.4899   6
   7  -3   1 129.817 15.6367  15
   7  -3   1 99.7218 12.3355  11
   7  -3   1 113.147 9.56775   8
   7  -3   1 130.913 8.71586   1
   7  -3   1 124.057 10.4457   6
   7  -3   1 117.338 12.5719  13
   7  -3   1 116.315 8.76563   1
  -8   3  -1 45.4895 6.25572   1
  -8   3  -1 41.2472 8.06838   8
  -8   3  -1 64.1099 5.05048   4
  -8   3  -1 50.5554 6.08925   1
  -8   3  -1 55.6752 9.32790   6
  -8   3  -1 51.1312 10.1071   6
   8  -3   1 54.1838 7.00160   8
   8  -3   1 44.9738 6.07884   1
   8  -3   1 58.5059 6.29887   1
   8  -3   1 50.5266 5.07640   5
   8  -3   1 69.0714 8.62115   6
   8  -3   1 54.5597 11.0142   6
  -9   3  -1 6.93352 4.01622   8
  -9   3  -1 2.44934 4.04007   6
  -9   3  -1 6.73967 4.04757   6
  -9   3  -1 1.38333 2.33813   1
  -9   3  -1 3.43021 2.50438   1
   9  -3   1 -1.5789 2.29815   6
   9  -3   1 2.89038 2.66032   8
   9  -3   1 8.22922 2.22495   5
   9  -3   1 1.61404 2.05630   1
   9  -3   1 7.00450 5.30907   6
   9  -3   1 8.36147 3.71960   1
 -10   3  -1 2.09464 4.92615   6
 -10   3  -1 21.8542 6.42827   6
 -10   3  -1 11.7198 4.86786   8
 -10   3  -1 18.7612 5.64175   1
  10  -3   1 16.6768 4.81840   1
  10  -3   1 13.5136 4.96999   6
  10  -3   1 10.0462 4.77232   1
  10  -3   1 22.1736 4.62346   5
 -11   3  -1 -0.4939 2.15909   1
 -11   3  -1 -3.1007 2.49177   8
 -11   3  -1 0.44157 3.32801   6
 -11   3  -1 4.24778 5.56346   6
  11  -3   1 1.55903 2.47522   1
  11  -3   1 4.52983 3.87199   6
  11  -3   1 0.46061 1.60573   2
  11  -3   1 6.10059 3.74693   5
 -12   3  -1 4.39653 3.78282   1
  12  -3   1 -4.4291 3.34730   1
  12  -3   1 3.77071 4.27928   6
  12  -3   1 12.9616 4.78532   5
  11   2  -1 71.5621 9.39806   1
  11   2  -1 91.8188 9.06542   4
  11   2  -1 110.167 15.4680   6
 -11  -2   1 91.9926 12.7631   8
 -11  -2   1 52.6070 10.5815   1
 -11  -2   1 81.8977 16.2016   6
  10   2  -1 171.184 17.0182   6
  10   2  -1 151.876 11.7314   4
  10   2  -1 154.644 15.0230   1
  10   2  -1 173.547 11.7627   1
 -10  -2   1 121.285 17.2232   6
 -10  -2   1 147.899 15.2548   8
 -10  -2   1 144.636 13.9835   1
   9   2  -1 22.4454 6.70655   6
   9   2  -1 17.6239 5.47390   5
   9   2  -1 21.8521 4.74352   1
   9   2  -1 14.1741 4.54900   1
  -9  -2   1 22.8893 5.94843   8
  -9  -2   1 21.6636 7.09251   6
  -9  -2   1 20.9512 6.30706   1
  -9  -2   1 15.2301 7.76419   6
   8   2  -1 268.870 14.4600   4
   8   2  -1 279.136 13.9794   1
   8   2  -1 235.067 15.6426   5
   8   2  -1 267.959 15.3200   1
   8   2  -1 296.550 19.6067   6
  -8  -2   1 282.484 21.7266   6
  -8  -2   1 274.757 18.4926   8
  -8  -2   1 268.229 20.0122   6
  -8  -2   1 265.920 16.9831   1
   7   2  -1 343.673 19.2056   8
   7   2  -1 355.455 23.6580   6
   7   2  -1 340.465 16.9098   1
   7   2  -1 395.052 21.7804   6
   7   2  -1 375.351 16.0460   1
   7   2  -1 359.466 16.4603   4
   7   2  -1 353.700 18.0886   5
  -7  -2   1 364.820 20.5540   8
  -7  -2   1 366.910 21.7926   6
  -7  -2   1 385.137 24.3469   6
  -7  -2   1 343.849 18.5371   5
  -7  -2   1 340.829 16.8937   1
  -7  -2   1 340.086 18.7198   1
   6   2  -1 242.714 11.8320   1
   6   2  -1 205.711 11.2458   4
   6   2  -1 223.190 17.1713   6
   6   2  -1 215.476 12.8871   5
   6   2  -1 260.555 16.1556   6
   6   2  -1 224.299 12.7237   1
   6   2  -1 237.967 14.2732   8
  -6  -2   1 236.871 15.0471   8
  -6  -2   1 245.624 12.6736   1
  -6  -2   1 236.531 13.9646   1
  -6  -2   1 236.070 13.9557   5
  -6  -2   1 244.018 17.7216   6
  -6  -2   1 241.947 15.9970   6
   5   2  -1 1203.22 52.8300  18
   5   2  -1 1303.22 41.4244   6
   5   2  -1 1161.38 34.5523   4
   5   2  -1 1188.26 38.1862   8
   5   2  -1 1198.89 43.8827   6
   5   2  -1 1129.18 59.6499  12
   5   2  -1 1204.39 42.1894  17
   5   2  -1 1225.98 46.4406  15
   5   2  -1 1211.29 54.6434  14
   5   2  -1 1211.92 37.6303   5
   5   2  -1 1179.50 48.2359  16
   5   2  -1 1121.36 36.0502   1
   5   2  -1 1277.17 34.9101   1
  -5  -2   1 1270.51 41.7491   6
  -5  -2   1 1262.48 44.7599   6
  -5  -2   1 1230.29 39.6942   8
  -5  -2   1 1208.78 35.6755   1
  -5  -2   1 1147.51 51.8371  13
  -5  -2   1 1185.39 37.9518   1
  -5  -2   1 1109.65 37.3663   3
  -5  -2   1 1249.21 60.4001  10
  -5  -2   1 1171.90 52.6883  15
  -5  -2   1 1173.85 38.2208   5
   4   2  -1 24.7508 7.30926  14
   4   2  -1 20.8181 3.33522   5
   4   2  -1 14.1420 5.22343  16
   4   2  -1 17.3759 3.81553   8
   4   2  -1 23.2025 2.98396   1
   4   2  -1 15.3488 5.91103  10
   4   2  -1 13.6563 5.18891  15
   4   2  -1 12.2973 4.03682  17
   4   2  -1 20.8858 5.10313   6
   4   2  -1 21.4022 2.80554   4
   4   2  -1 19.8119 6.79004  18
   4   2  -1 20.2229 3.16185   1
   4   2  -1 19.5438 5.09666   6
  -4  -2   1 17.3213 4.99521   6
  -4  -2   1 9.91011 5.56879  15
  -4  -2   1 19.8938 3.50781   1
  -4  -2   1 17.6206 4.01750   1
  -4  -2   1 15.4815 8.56033  10
  -4  -2   1 26.2985 3.88679   5
  -4  -2   1 22.5492 4.18955   3
  -4  -2   1 11.5129 3.02109   8
  -4  -2   1 24.3939 4.21610   6
  -4  -2   1 19.3168 7.19709  13
   3   2  -1 584.347 20.1518   5
   3   2  -1 597.706 25.8978  15
   3   2  -1 605.123 18.3690   1
   3   2  -1 576.149 19.3479   1
   3   2  -1 589.839 32.9409  12
   3   2  -1 600.149 29.8067  10
   3   2  -1 597.563 20.4083   8
   3   2  -1 584.426 28.8738  14
   3   2  -1 567.461 23.5304   6
   3   2  -1 580.977 26.4437  16
   3   2  -1 611.374 22.3657   6
   3   2  -1 597.358 28.8855  18
  -3  -2   1 571.466 23.7194   6
  -3  -2   1 560.639 19.5797   3
  -3  -2   1 576.114 20.4190   8
  -3  -2   1 597.987 18.7345   1
  -3  -2   1 542.408 19.6207   1
  -3  -2   1 621.545 22.8532   6
  -3  -2   1 551.624 20.3541   5
  -3  -2   1 583.100 28.7465  13
  -3  -2   1 541.224 23.3256  17
  -3  -2   1 579.806 33.3295  10
  -3  -2   1 558.561 28.4704  15
   2   2  -1 767.629 31.8400  10
   2   2  -1 727.458 28.3041  18
   2   2  -1 735.904 33.9580  12
   2   2  -1 730.929 27.5720  16
   2   2  -1 697.635 21.5550   1
   2   2  -1 760.830 20.9119   1
   2   2  -1 750.157 27.5625  15
   2   2  -1 695.529 22.2125   5
   2   2  -1 747.443 24.2556   6
   2   2  -1 716.338 25.5466   6
   2   2  -1 717.352 21.9618   8
   2   2  -1 728.536 30.4171  14
  -2  -2   1 736.536 35.7259  10
  -2  -2   1 685.933 21.9104   1
  -2  -2   1 742.519 22.4738   8
  -2  -2   1 688.651 29.4536  15
  -2  -2   1 736.131 20.8471   1
  -2  -2   1 760.863 24.2922   6
  -2  -2   1 699.177 21.3821   3
  -2  -2   1 688.017 26.0455  17
  -2  -2   1 735.922 25.9630   6
  -2  -2   1 738.416 31.1546  13
  -2  -2   1 680.391 22.3955   5
   1   2  -1 629.037 22.8935  16
   1   2  -1 628.367 27.2072  12
   1   2  -1 578.980 17.4403   3
   1   2  -1 618.370 21.1921   6
   1   2  -1 616.031 23.6873  14
   1   2  -1 656.341 23.3746  18
   1   2  -1 636.566 20.2313   6
   1   2  -1 598.772 18.6679   5
   1   2  -1 604.879 18.1205   1
   1   2  -1 635.043 26.4719  10
  -1  -2   1 606.629 18.3280   1
  -1  -2   1 625.672 21.4239   6
  -1  -2   1 574.025 18.6150   5
  -1  -2   1 648.398 29.5873  10
  -1  -2   1 627.917 22.8793  17
  -1  -2   1 639.064 17.5322   1
  -1  -2   1 666.438 20.6355   6
  -1  -2   1 584.510 17.0113   9
  -1  -2   1 620.054 25.3411  13
  -1  -2   1 594.982 17.3338   3
  -1  -2   1 614.084 18.2176   8
  -1  -2   1 632.796 24.8569  15
   0   2  -1 776.439 25.9245  18
   0   2  -1 727.510 23.1489   6
   0   2  -1 777.904 24.4734  14
   0   2  -1 756.098 20.1853   1
   0   2  -1 763.746 19.7716   3
   0   2  -1 798.302 19.8059   9
   0   2  -1 766.003 22.6968   6
   0   2  -1 702.569 20.4114   1
   0   2  -1 729.051 20.8107   5
   0   2  -1 811.135 28.8738  12
   0   2  -1 780.905 25.2345  15
   0   2  -1 795.372 28.9079  10
   0  -2   1 719.689 20.9376   5
   0  -2   1 813.992 22.8124   6
   0  -2   1 747.139 26.2434  15
   0  -2   1 806.044 31.9346  10
   0  -2   1 759.547 25.5313  17
   0  -2   1 720.344 20.7010   1
   0  -2   1 718.039 23.0777   6
   0  -2   1 791.736 20.3670   1
   0  -2   1 794.531 19.7433   9
   0  -2   1 744.247 26.6267  13
  -1   2  -1 172.790 11.4002  12
  -1   2  -1 149.389 7.45254   6
  -1   2  -1 150.104 10.2693  18
  -1   2  -1 170.665 9.35202  15
  -1   2  -1 156.236 6.07155   1
  -1   2  -1 144.982 5.70137   5
  -1   2  -1 156.706 10.9168  10
  -1   2  -1 147.711 5.97496   1
   1  -2   1 158.900 6.07057   1
   1  -2   1 159.800 8.83686  13
   1  -2   1 145.598 6.11281   1
   1  -2   1 158.290 9.43757  15
   1  -2   1 149.982 7.88471   6
   1  -2   1 150.189 5.88848   5
   1  -2   1 158.287 8.90430  17
   1  -2   1 144.647 7.36327   6
   1  -2   1 170.687 8.01472  11
   1  -2   1 172.514 12.8746  10
  -2   2  -1 276.514 17.6629  12
  -2   2  -1 260.398 10.0917   8
  -2   2  -1 269.757 10.6018   6
  -2   2  -1 275.326 11.7628   6
  -2   2  -1 279.109 14.0053  15
  -2   2  -1 280.259 9.70621   1
  -2   2  -1 260.355 16.5159  10
  -2   2  -1 273.415 9.36918   1
   2  -2   1 281.497 11.3897  11
   2  -2   1 267.536 8.38189   5
   2  -2   1 271.572 11.5507   6
   2  -2   1 304.420 18.4465  10
   2  -2   1 270.439 9.56855   1
   2  -2   1 266.273 9.56789   1
   2  -2   1 276.244 14.0360  15
   2  -2   1 287.547 11.7864  13
   2  -2   1 272.400 12.8447  17
   2  -2   1 282.166 10.2745   8
  -3   2  -1 347.900 13.9370   6
  -3   2  -1 355.367 22.1612  10
  -3   2  -1 368.484 15.5696   6
  -3   2  -1 365.385 24.6237  12
  -3   2  -1 349.551 12.0008   1
  -3   2  -1 361.715 18.4010  15
  -3   2  -1 350.355 13.4519   8
  -3   2  -1 343.965 11.2052   4
  -3   2  -1 356.158 12.6701   1
   3  -2   1 391.308 23.9929  10
   3  -2   1 358.286 13.3970   8
   3  -2   1 378.163 18.7180  15
   3  -2   1 341.589 12.2340   1
   3  -2   1 358.624 14.0221   6
   3  -2   1 377.110 15.5601   6
   3  -2   1 345.931 14.9641  11
   3  -2   1 333.236 15.3437  17
   3  -2   1 363.425 12.5049   1
   3  -2   1 360.205 14.2648  13
  -4   2  -1 6.93564 5.52993  12
  -4   2  -1 12.5074 4.24845  15
  -4   2  -1 7.62388 5.79183  10
  -4   2  -1 8.54072 2.05327   1
  -4   2  -1 6.58140 2.16177   8
  -4   2  -1 8.18009 3.27952   6
  -4   2  -1 7.97270 1.70909   4
  -4   2  -1 10.6818 3.04013   6
  -4   2  -1 8.01531 2.40996   1
   4  -2   1 14.4671 3.10499  13
   4  -2   1 9.30872 3.61318  15
   4  -2   1 7.90084 2.34638   8
   4  -2   1 8.31915 3.00418   6
   4  -2   1 10.0681 3.19064   6
   4  -2   1 6.94581 5.22070  10
   4  -2   1 6.69150 2.75256  11
   4  -2   1 10.3495 2.56951   1
   4  -2   1 7.27907 2.08796   1
   4  -2   1 8.28083 3.04835  17
  -5   2  -1 101.288 12.0485  15
  -5   2  -1 120.293 6.11958   4
  -5   2  -1 113.145 17.9696  12
  -5   2  -1 128.728 8.88233   8
  -5   2  -1 109.677 6.82139   1
  -5   2  -1 118.832 7.63054   1
  -5   2  -1 111.766 9.76136   6
  -5   2  -1 106.744 16.3473  10
  -5   2  -1 114.886 8.74865   6
   5  -2   1 122.374 7.60749   1
   5  -2   1 119.977 7.15545   1
   5  -2   1 123.374 12.3516  15
   5  -2   1 140.168 13.9356  16
   5  -2   1 120.589 8.50902   8
   5  -2   1 118.356 8.72788   6
   5  -2   1 101.688 8.72837  17
   5  -2   1 97.6152 9.28379  13
   5  -2   1 122.739 6.42825   5
   5  -2   1 124.126 9.97962   6
   5  -2   1 113.195 10.5131  11
   5  -2   1 121.842 6.40461   4
   5  -2   1 107.140 16.1402  10
  -6   2  -1 15.5955 7.31371  15
  -6   2  -1 15.9698 9.14042  12
  -6   2  -1 17.3358 3.54897   1
  -6   2  -1 20.8436 2.72466   4
  -6   2  -1 17.3296 3.74852   1
  -6   2  -1 4.54727 9.00050  10
  -6   2  -1 17.2933 5.00208   6
  -6   2  -1 14.7806 4.62775   6
  -6   2  -1 14.8878 4.27179   8
   6  -2   1 19.1410 4.57496   6
   6  -2   1 15.9557 2.56684   5
   6  -2   1 13.3742 4.66841  13
   6  -2   1 17.1929 4.25863   8
   6  -2   1 10.9634 8.41109  10
   6  -2   1 21.0231 3.30910   1
   6  -2   1 9.10296 6.90351  16
   6  -2   1 21.8920 3.39692   1
   6  -2   1 11.6136 5.58890  15
   6  -2   1 15.9496 2.90073   4
   6  -2   1 13.0832 4.80018  17
   6  -2   1 18.6943 4.97021   6
   6  -2   1 12.8769 5.32187  11
  -7   2  -1 2.64379 1.38567   4
  -7   2  -1 2.07612 1.63645   6
  -7   2  -1 2.72300 1.64168   1
  -7   2  -1 2.11487 1.56492   1
  -7   2  -1 1.20348 2.46311   6
  -7   2  -1 4.30179 2.17255   8
   7  -2   1 2.01808 1.93969   6
   7  -2   1 3.40469 1.80355   5
   7  -2   1 0.75489 1.05535   4
   7  -2   1 2.72013 2.49989   6
   7  -2   1 2.76528 2.13138   8
   7  -2   1 1.82696 1.42775   1
   7  -2   1 1.07031 1.50407   1
  -8   2  -1 -1.4206 1.33149   1
  -8   2  -1 1.45053 2.54868   6
  -8   2  -1 1.68024 2.55132   6
  -8   2  -1 -2.2329 1.97010   1
  -8   2  -1 4.68803 2.25228   8
  -8   2  -1 1.99899 1.83716   4
   8  -2   1 1.68429 1.33799   4
   8  -2   1 2.94850 2.23203   1
   8  -2   1 -1.9996 1.29504   5
   8  -2   1 7.82224 2.88052   8
   8  -2   1 5.66545 3.06343   6
   8  -2   1 4.24343 3.56912   6
   8  -2   1 2.98454 2.00105   1
  -9   2  -1 10.6956 4.03215   8
  -9   2  -1 2.00755 2.09837   1
  -9   2  -1 4.67193 2.70455   1
  -9   2  -1 -2.8809 2.45362   6
  -9   2  -1 0.58043 2.27483   6
   9  -2   1 -2.0592 1.51513   1
   9  -2   1 1.23149 1.58302   4
   9  -2   1 -1.0946 3.36423   6
   9  -2   1 3.92917 2.72552   1
   9  -2   1 -2.7771 1.90849   5
   9  -2   1 -0.8488 2.17605   6
   9  -2   1 2.37165 2.88704   8
 -10   2  -1 4.57461 5.68869   6
 -10   2  -1 12.5702 4.00583   1
 -10   2  -1 17.4189 7.06712   6
 -10   2  -1 4.43428 3.96405   8
  10  -2   1 18.2528 4.62438   5
  10  -2   1 12.2748 4.74952   6
  10  -2   1 10.4839 3.70942   1
  10  -2   1 14.9463 3.03798   2
  10  -2   1 9.74870 3.95451   1
  10  -2   1 13.0137 3.72911   4
 -11   2  -1 10.1467 4.58082   1
 -11   2  -1 5.52136 4.07123   8
 -11   2  -1 -2.9644 4.30785   6
 -11   2  -1 18.1395 8.76456   6
  11  -2   1 7.39585 4.51609   6
  11  -2   1 8.16242 3.40103   1
  11  -2   1 9.94618 4.93593   1
  11  -2   1 0.05017 3.87548   5
 -12   2  -1 13.0698 7.51498   6
 -12   2  -1 2.85031 4.34137   1
 -12   2  -1 4.70618 4.69784   8
  12  -2   1 0.08999 3.49792   1
  12  -2   1 8.54022 5.24903   6
  11   1  -1 0.56104 3.55452   1
  11   1  -1 5.84798 5.07866   6
  11   1  -1 2.74444 2.24455   4
 -11  -1   1 0.92395 5.81115   6
 -11  -1   1 -0.7555 2.96109   8
 -11  -1   1 -3.8688 2.81277   1
  10   1  -1 270.264 17.7650   1
  10   1  -1 300.631 15.8613   1
  10   1  -1 284.580 15.5778   4
  10   1  -1 330.340 22.3856   6
 -10  -1   1 303.347 21.8487   8
 -10  -1   1 294.646 19.4221   1
 -10  -1   1 276.601 23.9794   6
 -10  -1   1 255.420 23.7059   6
   9   1  -1 21.7483 6.52106   6
   9   1  -1 9.59657 4.34742   1
   9   1  -1 21.3450 4.86878   1
   9   1  -1 23.3187 5.03003   4
   9   1  -1 24.7965 5.49520   5
  -9  -1   1 10.0333 4.67322   8
  -9  -1   1 16.9301 7.65723   6
  -9  -1   1 15.6135 4.63348   1
   8   1  -1 5.89264 2.42460   4
   8   1  -1 10.2956 6.05123   6
   8   1  -1 4.04176 2.60177   1
   8   1  -1 4.05646 2.53904   6
   8   1  -1 4.48808 2.94157   5
   8   1  -1 3.97642 2.34159   1
   8   1  -1 3.22357 2.62742   8
  -8  -1   1 9.64835 4.25591   6
  -8  -1   1 1.08692 2.31143   1
  -8  -1   1 2.30916 2.69709   8
  -8  -1   1 7.25590 4.20086   6
  -8  -1   1 0.97623 1.90687   1
   7   1  -1 452.356 22.9962   6
   7   1  -1 443.605 19.7031   1
   7   1  -1 430.196 17.2848   4
   7   1  -1 443.379 17.7886   1
   7   1  -1 419.500 21.0040   8
   7   1  -1 412.073 25.4333   6
   7   1  -1 440.946 19.7739   5
  -7  -1   1 438.180 19.0646   1
  -7  -1   1 444.849 20.8560   1
  -7  -1   1 441.709 25.6496   6
  -7  -1   1 474.486 24.2621   6
  -7  -1   1 419.652 21.7528   8
   6   1  -1 15.9089 9.11985  12
   6   1  -1 34.8544 7.73882  15
   6   1  -1 19.9745 5.66843   6
   6   1  -1 26.6917 4.08903   1
   6   1  -1 33.1769 4.20716   1
   6   1  -1 20.3960 4.01639   5
   6   1  -1 36.0628 3.82579   4
   6   1  -1 25.0054 5.53869   6
   6   1  -1 29.6338 4.47085   8
   6   1  -1 15.8082 10.1388  10
   6   1  -1 28.3136 6.19333  17
   6   1  -1 16.1226 7.91928  16
  -6  -1   1 19.2573 7.57221  13
  -6  -1   1 32.7101 4.24165   1
  -6  -1   1 33.1602 4.62956   5
  -6  -1   1 19.4112 9.19139  10
  -6  -1   1 28.5488 5.71508   1
  -6  -1   1 25.6598 6.01706   3
  -6  -1   1 34.4171 7.43999   6
  -6  -1   1 21.0102 4.81611   8
  -6  -1   1 16.4418 7.77818  15
  -6  -1   1 43.5231 6.45414   6
   5   1  -1 271.290 18.2150  15
   5   1  -1 256.814 24.8203  12
   5   1  -1 268.774 13.8050   8
   5   1  -1 267.035 12.8993   1
   5   1  -1 296.256 15.6073   6
   5   1  -1 275.154 13.0741   5
   5   1  -1 248.372 14.9821  17
   5   1  -1 264.198 18.2116  16
   5   1  -1 286.784 11.9374   1
   5   1  -1 246.805 22.6452  18
   5   1  -1 283.678 25.9256  10
   5   1  -1 282.721 17.2298   6
   5   1  -1 264.398 11.0998   4
  -5  -1   1 268.196 13.4493   5
  -5  -1   1 271.643 13.5356   1
  -5  -1   1 278.948 14.6049   8
  -5  -1   1 283.032 15.6732   6
  -5  -1   1 284.890 21.7291  15
  -5  -1   1 270.267 12.1698   1
  -5  -1   1 257.128 20.5523  13
  -5  -1   1 273.364 25.6232  10
  -5  -1   1 286.231 17.2984   6
   4   1  -1 512.464 29.7674  18
   4   1  -1 533.246 24.5970  15
   4   1  -1 516.377 16.8632   1
   4   1  -1 479.951 21.2968  17
   4   1  -1 467.742 17.7459   1
   4   1  -1 476.945 30.8873  12
   4   1  -1 523.165 20.5432   6
   4   1  -1 499.226 22.4062   6
   4   1  -1 499.522 24.4421  16
   4   1  -1 490.390 18.1541   5
   4   1  -1 491.734 18.7732   8
   4   1  -1 508.614 28.0225  14
   4   1  -1 528.218 16.2564   4
  -4  -1   1 490.862 18.6538   5
  -4  -1   1 513.926 18.7758   1
  -4  -1   1 503.657 17.1508   1
  -4  -1   1 540.890 21.2314   6
  -4  -1   1 513.108 26.7931  13
  -4  -1   1 472.579 30.8551  10
  -4  -1   1 542.804 23.0128   6
  -4  -1   1 473.854 26.7885  15
   3   1  -1 9.48806 2.45799   6
   3   1  -1 7.12184 1.43698   4
   3   1  -1 4.96157 2.91968  15
   3   1  -1 8.40371 2.22723   5
   3   1  -1 7.25791 1.78557   1
   3   1  -1 8.73706 3.26943  16
   3   1  -1 11.9175 3.88264  12
   3   1  -1 7.21571 3.80990  18
   3   1  -1 7.66410 1.91535   8
   3   1  -1 6.51933 1.85717   1
   3   1  -1 10.6279 3.88906  10
   3   1  -1 2.85880 2.73604  14
   3   1  -1 6.95803 2.72592   6
  -3  -1   1 7.83452 1.89437   8
  -3  -1   1 6.06177 2.65307   6
  -3  -1   1 7.39661 1.98012   5
  -3  -1   1 5.42410 3.64911  13
  -3  -1   1 7.65658 2.19612   6
  -3  -1   1 9.57617 5.02696  10
  -3  -1   1 7.88561 2.13121   1
  -3  -1   1 6.19996 3.34665  15
  -3  -1   1 9.61082 2.08313   1
   2   1  -1 474.616 15.3420   8
   2   1  -1 553.606 25.9365  12
   2   1  -1 451.137 15.1829   1
   2   1  -1 474.089 18.0501   6
   2   1  -1 541.620 20.2973  15
   2   1  -1 509.225 17.2415   6
   2   1  -1 478.046 21.1053  14
   2   1  -1 512.552 18.9563  16
   2   1  -1 461.663 15.5060   5
   2   1  -1 543.887 22.7796  10
   2   1  -1 538.203 22.7196  18
  -2  -1   1 454.168 15.5710   5
  -2  -1   1 477.555 14.5437   1
  -2  -1   1 469.343 17.9945   6
  -2  -1   1 469.371 15.4356   1
  -2  -1   1 497.806 21.8398  13
  -2  -1   1 495.289 21.8939  15
  -2  -1   1 495.125 17.1228   6
  -2  -1   1 479.704 25.2022  10
  -2  -1   1 477.880 18.4770  17
   1   1  -1 159.758 8.43456  14
   1   1  -1 152.356 5.87564   8
   1   1  -1 155.598 7.09030   6
   1   1  -1 171.325 10.0478  18
   1   1  -1 169.641 11.1369  12
   1   1  -1 155.096 7.28593  16
   1   1  -1 168.321 9.96356  10
   1   1  -1 160.947 7.77616   6
  -1  -1   1 172.444 6.02007   9
  -1  -1   1 155.747 7.69374   6
  -1  -1   1 179.042 12.2917  10
  -1  -1   1 145.451 5.30715   3
  -1  -1   1 179.422 9.80446  15
  -1  -1   1 166.142 8.55838  17
  -1  -1   1 169.999 9.76109  13
  -1  -1   1 154.561 5.94759   8
  -1  -1   1 156.468 7.06980   6
  -1  -1   1 147.277 6.41041   5
  -1  -1   1 157.545 6.31624   1
   0   1  -1 98.2479 4.74285   6
   0   1  -1 124.322 8.17039  12
   0   1  -1 100.044 4.00999   1
   0   1  -1 111.090 6.97996  10
   0   1  -1 105.588 4.04036   9
   0   1  -1 106.191 4.01525  14
   0   1  -1 115.972 5.89037  15
   0   1  -1 106.218 4.08113   5
   0   1  -1 111.452 7.08262  18
   0   1  -1 98.8125 4.99896   6
   0   1  -1 107.385 3.91616   1
   0  -1   1 121.517 8.32194  10
   0  -1   1 107.546 5.94074  13
   0  -1   1 101.769 4.67270   6
   0  -1   1 104.304 6.04385  15
   0  -1   1 97.5807 3.97407   5
   0  -1   1 103.927 5.89660  17
   0  -1   1 104.662 3.94838   9
   0  -1   1 99.6291 5.01256   6
  -1   1  -1 94.6147 4.77586   6
  -1   1  -1 88.1323 2.84578   5
  -1   1  -1 91.8835 3.96170   8
  -1   1  -1 100.764 3.90788   1
  -1   1  -1 96.9062 6.76468  10
  -1   1  -1 91.1591 3.68560   1
  -1   1  -1 97.6372 8.06217  12
  -1   1  -1 91.3183 7.29446  18
  -1   1  -1 100.691 5.96505  15
   1  -1   1 90.0919 4.97055  17
   1  -1   1 100.340 5.50483  11
   1  -1   1 88.5733 3.71369   1
   1  -1   1 93.1289 4.12017  13
   1  -1   1 94.0792 4.93067   6
   1  -1   1 94.7557 5.68943  15
   1  -1   1 101.122 4.88599   6
   1  -1   1 88.0188 2.91512   5
   1  -1   1 98.9969 7.74112  10
  -2   1  -1 -0.1134 0.38159   4
  -2   1  -1 1.21344 1.45643  15
  -2   1  -1 -1.4914 1.29574  12
  -2   1  -1 -2.9171 2.01057  10
   2  -1   1 1.51611 0.53453   4
   2  -1   1 0.96405 1.04348  17
   2  -1   1 0.95277 1.40896  16
   2  -1   1 4.00678 1.69841  15
   2  -1   1 0.71991 1.16716  11
  -3   1  -1 -1.4097 2.07076  15
  -3   1  -1 2.74193 1.24845   8
  -3   1  -1 7.15700 2.23506   6
  -3   1  -1 5.65417 3.69906  10
  -3   1  -1 4.07830 1.07145   4
  -3   1  -1 5.22406 1.53733   1
  -3   1  -1 3.84978 1.39043   1
  -3   1  -1 5.48558 2.17118   6
  -3   1  -1 7.03099 4.40064  12
   3  -1   1 2.74304 2.68153  15
   3  -1   1 0.68853 1.77320  16
   3  -1   1 2.79734 1.66072  17
   3  -1   1 5.08136 1.85459   6
   3  -1   1 3.02861 1.04061   8
   3  -1   1 6.04756 1.34660   5
   3  -1   1 1.67612 2.22559  11
   3  -1   1 1.10804 1.17064   6
   3  -1   1 3.95979 1.05163   4
   3  -1   1 5.33896 1.44862   1
   3  -1   1 2.75950 1.07653   1
   3  -1   1 10.9181 4.50166  10
  -4   1  -1 0.42528 4.74294  12
  -4   1  -1 10.4254 2.07953   4
  -4   1  -1 6.78026 1.89184   1
  -4   1  -1 4.43074 3.58029  15
  -4   1  -1 6.79829 2.30337   6
  -4   1  -1 8.04214 1.98635   1
  -4   1  -1 1.78330 5.59836  10
  -4   1  -1 9.74307 3.42528   6
  -4   1  -1 8.33213 2.64511   8
  -4   1  -1 6.60018 2.69973  13
   4  -1   1 6.17960 1.64868   4
   4  -1   1 4.59426 1.95403  17
   4  -1   1 6.64670 3.58070  15
   4  -1   1 3.26609 3.32888  11
   4  -1   1 9.07055 2.82092   6
   4  -1   1 7.77752 1.99349   1
   4  -1   1 7.11824 1.72593   5
   4  -1   1 6.94619 2.17446   8
   4  -1   1 -1.2536 4.58899  10
   4  -1   1 10.1174 2.24362   1
   4  -1   1 8.40809 2.96542   6
  -5   1  -1 16.9689 4.84517  13
  -5   1  -1 23.0211 7.99532  10
  -5   1  -1 9.68853 6.96892  12
  -5   1  -1 11.6186 2.53803   4
  -5   1  -1 14.6533 4.10545   8
  -5   1  -1 14.3274 2.86584   1
  -5   1  -1 12.2247 3.13435   1
  -5   1  -1 9.29330 4.58312  15
  -5   1  -1 13.1179 3.99115   6
  -5   1  -1 7.92883 2.76659   6
   5  -1   1 9.47005 2.75901   8
   5  -1   1 14.9629 2.67814   4
   5  -1   1 10.6099 4.91115  11
   5  -1   1 11.6547 2.66654   5
   5  -1   1 13.4832 2.90949   1
   5  -1   1 8.97765 5.45827  16
   5  -1   1 10.0846 3.46264   6
   5  -1   1 7.67178 4.76107  15
   5  -1   1 7.56106 6.81989  10
   5  -1   1 13.9903 4.25044   6
   5  -1   1 12.6883 2.81358   1
  -6   1  -1 19.2608 3.93025   8
  -6   1  -1 29.8174 7.77942  13
  -6   1  -1 34.9422 5.50475   6
  -6   1  -1 33.2677 4.40461   1
  -6   1  -1 27.5892 3.92570   1
  -6   1  -1 15.2010 6.98789  15
  -6   1  -1 28.8629 3.43690   4
  -6   1  -1 26.8285 6.34919   6
  -6   1  -1 20.4582 9.56616  10
   6  -1   1 23.9267 3.73244   1
   6  -1   1 32.1911 3.67988   5
   6  -1   1 25.8209 7.44425  11
   6  -1   1 29.9413 3.42301   4
   6  -1   1 28.5476 5.92350   8
   6  -1   1 34.1900 4.01944   1
   6  -1   1 30.6649 6.62047   6
   6  -1   1 22.1831 7.28660  15
   6  -1   1 30.0718 11.6111  10
   6  -1   1 29.1197 8.50269  16
   6  -1   1 36.5213 5.32701   6
  -7   1  -1 2.22171 2.36188   6
  -7   1  -1 1.57056 2.70996   6
  -7   1  -1 3.03166 1.83215   1
  -7   1  -1 3.80266 2.61664   8
  -7   1  -1 6.16734 1.94385   4
  -7   1  -1 2.16922 1.67824   1
   7  -1   1 3.56064 3.71929   6
   7  -1   1 6.89536 2.41594   1
   7  -1   1 3.39305 1.80245   4
   7  -1   1 0.94685 1.54627   8
   7  -1   1 0.37697 1.85776   1
   7  -1   1 3.76655 2.48000   6
   7  -1   1 3.32096 1.96613   5
  -8   1  -1 53.5226 7.63929   8
  -8   1  -1 49.9789 6.23380   1
  -8   1  -1 36.1103 7.77693   6
  -8   1  -1 38.5453 5.82464   1
  -8   1  -1 31.4888 7.87022   6
   8  -1   1 42.5058 9.23987   6
   8  -1   1 36.3994 8.01837   6
   8  -1   1 47.8612 7.35348   8
   8  -1   1 52.1951 5.63130   4
   8  -1   1 50.5603 5.57021   5
   8  -1   1 40.1271 5.30869   1
   8  -1   1 43.8891 3.95429   2
   8  -1   1 56.2449 5.94506   1
  -9   1  -1 34.4856 8.32684   6
  -9   1  -1 24.4131 7.35382   6
  -9   1  -1 25.9236 6.04927   1
  -9   1  -1 14.5119 4.50791   8
  -9   1  -1 14.9626 5.03530   1
   9  -1   1 28.8830 4.28116   4
   9  -1   1 21.6903 2.57975   2
   9  -1   1 31.4556 7.64600   6
   9  -1   1 23.9975 4.91180   1
   9  -1   1 32.8518 5.27061   5
   9  -1   1 20.0300 5.13863   1
 -10   1  -1 2.14285 2.37879   8
 -10   1  -1 -0.5275 4.78408   6
 -10   1  -1 3.75593 2.59297   1
 -10   1  -1 2.92371 4.24760   6
  10  -1   1 -0.8061 2.21039   1
  10  -1   1 -0.9456 2.53619   5
  10  -1   1 2.01585 2.60096   6
  10  -1   1 0.62511 1.62105   4
  10  -1   1 6.61836 3.29159   1
 -11   1  -1 77.1882 9.50608   1
 -11   1  -1 55.1771 12.4582   6
 -11   1  -1 61.5358 13.5363   6
 -11   1  -1 51.4742 10.1407   8
  11  -1   1 69.0354 7.59750   1
  11  -1   1 43.4260 7.25825   5
  11  -1   1 53.8893 9.08812   1
  11  -1   1 57.0327 10.0097   6
  11  -1   1 66.9930 7.04892   4
 -12   1  -1 24.9410 8.07532   8
 -12   1  -1 16.9297 5.80204   1
 -12   1  -1 15.9582 8.58988   6
  12  -1   1 33.9868 8.94500   6
  12  -1   1 5.99151 3.32344   4
  12  -1   1 13.1151 5.20576   1
  12   0  -1 64.2268 13.8276   6
  12   0  -1 71.2427 8.32784   4
  12   0  -1 73.8060 9.42437   1
 -12   0   1 66.8892 12.5329   8
 -12   0   1 87.5345 11.4552   1
 -12   0   1 74.6790 16.5227   6
  11   0  -1 88.4808 9.15831   1
  11   0  -1 92.0956 8.40754   4
  11   0  -1 88.9469 12.4140   6
 -11   0   1 96.1366 11.0470   1
 -11   0   1 85.2429 11.3449   8
 -11   0   1 78.0714 16.9574   6
  10   0  -1 43.7239 6.25178   1
  10   0  -1 38.3311 5.03436   4
  10   0  -1 34.2346 7.67427   1
  10   0  -1 51.2644 8.32252   5
  10   0  -1 34.9338 8.17998   6
 -10   0   1 30.0243 7.64682   8
 -10   0   1 37.2500 9.65602   6
 -10   0   1 40.6280 10.7226   6
 -10   0   1 43.5454 8.10596   1
   9   0  -1 141.618 9.33155   4
   9   0  -1 153.975 14.1365   6
   9   0  -1 155.790 10.5367   1
   9   0  -1 112.423 10.6616   1
   9   0  -1 130.308 11.2580   5
  -9   0   1 135.252 13.2010   8
  -9   0   1 129.513 14.8497   6
  -9   0   1 127.318 11.5217   1
  -9   0   1 127.030 14.3414   6
   8   0  -1 75.6846 8.13225   1
   8   0  -1 74.6080 6.79155   1
   8   0  -1 62.5672 8.23327   8
   8   0  -1 78.4734 6.29182   4
   8   0  -1 67.3324 12.7235   6
   8   0  -1 69.9487 7.33567   5
   8   0  -1 78.1784 9.68126   6
  -8   0   1 62.1126 10.1742   6
  -8   0   1 71.6841 9.63965   6
  -8   0   1 67.0123 7.99750   1
  -8   0   1 73.5624 8.84563   8
  -8   0   1 71.9006 7.56951   1
   7   0  -1 176.188 15.4016   6
   7   0  -1 172.057 11.1457   5
   7   0  -1 183.522 12.4548   8
   7   0  -1 179.830 10.1750   1
   7   0  -1 175.558 9.24814   4
   7   0  -1 182.910 13.7872   6
   7   0  -1 170.351 11.0565   1
  -7   0   1 190.029 13.4093   8
  -7   0   1 174.730 13.9414   6
  -7   0   1 172.161 11.6482   1
  -7   0   1 182.684 15.5247   6
  -7   0   1 175.477 10.7937   1
   6   0  -1 166.809 8.22842   4
   6   0  -1 173.014 15.9935  16
   6   0  -1 176.564 9.40335   1
   6   0  -1 160.996 12.5665  17
   6   0  -1 163.811 10.8262   8
   6   0  -1 163.396 10.0788   1
   6   0  -1 126.106 22.1001  10
   6   0  -1 177.787 10.3505   5
   6   0  -1 176.214 13.8572   6
   6   0  -1 145.994 19.8390  12
   6   0  -1 188.275 12.6454   6
   6   0  -1 176.550 20.2086  18
   6   0  -1 140.277 15.1608  15
  -6   0   1 172.878 10.7762   1
  -6   0   1 174.386 12.7181   6
  -6   0   1 170.027 16.5274  13
  -6   0   1 177.182 11.8076   8
  -6   0   1 160.452 13.2414   6
  -6   0   1 167.894 22.2112  10
  -6   0   1 174.969 9.83437   1
  -6   0   1 158.178 17.5738  15
   5   0  -1 1.92856 1.43729   6
   5   0  -1 1.42808 1.31201   1
   5   0  -1 -2.6228 2.44687  17
   5   0  -1 1.89320 5.10216  18
   5   0  -1 2.26246 3.50942  16
   5   0  -1 1.34435 0.57552   2
   5   0  -1 -0.6380 0.75391   5
   5   0  -1 2.10206 1.44419   1
   5   0  -1 -7.0858 5.25708  10
   5   0  -1 2.76514 4.48129  12
   5   0  -1 -0.6012 1.06306   6
   5   0  -1 0.92623 1.05101   8
  -5   0   1 0.72885 1.82977   6
  -5   0   1 -4.5824 4.60793  10
  -5   0   1 2.51061 1.68745   1
  -5   0   1 -2.5996 1.41724   6
  -5   0   1 2.28742 1.33486   8
  -5   0   1 -4.5932 3.28350  15
  -5   0   1 1.15083 3.99388  13
   4   0  -1 236.372 19.9258  12
   4   0  -1 244.121 14.7349  16
   4   0  -1 260.798 20.1253  18
   4   0  -1 229.680 8.53675   4
   4   0  -1 254.632 15.2050  15
   4   0  -1 266.244 22.2780  10
   4   0  -1 243.190 9.81423   1
   4   0  -1 240.625 10.8060   5
   4   0  -1 248.037 11.0661   1
   4   0  -1 262.457 12.8589   6
   4   0  -1 230.220 7.00062   2
   4   0  -1 247.036 12.9670  17
  -4   0   1 249.487 17.4522  15
  -4   0   1 233.021 10.9846   1
  -4   0   1 234.333 10.0226   1
  -4   0   1 232.591 16.5985  13
  -4   0   1 222.859 11.3034   8
  -4   0   1 251.513 14.1638   6
  -4   0   1 246.374 12.8358   6
  -4   0   1 216.283 19.5341  10
   3   0  -1 30.5993 2.11219   4
   3   0  -1 31.1278 3.13340   1
   3   0  -1 24.7820 3.49077   6
   3   0  -1 31.0232 3.12029   5
   3   0  -1 28.0361 7.30050  12
   3   0  -1 26.9091 4.62129  15
   3   0  -1 27.0927 3.00873   8
   3   0  -1 30.4284 4.52286  16
   3   0  -1 26.0264 2.64726   1
   3   0  -1 19.0648 6.84266  10
   3   0  -1 26.2548 4.10392  17
   3   0  -1 24.0960 3.76729   6
   3   0  -1 26.0952 6.89776  18
   3   0  -1 29.7144 1.65282   2
  -3   0   1 26.8733 7.13258  10
  -3   0   1 30.8085 3.24821   8
  -3   0   1 36.3627 5.84027  15
  -3   0   1 24.7945 5.63518  13
  -3   0   1 25.4952 2.59721   1
  -3   0   1 28.3387 4.11311   6
  -3   0   1 26.5655 3.57185   6
  -3   0   1 27.0988 2.97471   1
   2   0  -1 1.34907 0.96487   6
   2   0  -1 0.42543 0.42876   5
   2   0  -1 -3.3819 1.82764  10
   2   0  -1 3.99765 2.42293  12
   2   0  -1 1.05845 0.60389   1
   2   0  -1 3.08685 1.28576  17
   2   0  -1 1.30241 0.54330   8
   2   0  -1 3.13960 1.16349  16
   2   0  -1 5.90144 2.58482  18
   2   0  -1 2.51306 1.15172   6
  -2   0   1 0.98433 0.85657   6
  -2   0   1 0.92887 0.78547   6
  -2   0   1 1.92816 2.98867  10
  -2   0   1 0.42296 1.46386  13
  -2   0   1 3.05183 1.92608  15
  -2   0   1 1.00825 0.68744   1
   1   0  -1 21.7592 2.14697   6
   1   0  -1 22.5513 1.50401   8
   1   0  -1 23.0012 2.54789  15
   1   0  -1 16.9478 3.23104  10
   1   0  -1 19.7382 1.84842   6
   1   0  -1 17.0163 2.35952  17
   1   0  -1 22.1606 3.35673  18
   1   0  -1 19.2277 1.38129   1
   1   0  -1 23.9932 3.44129  12
   1   0  -1 20.7249 1.57793   1
  -1   0   1 19.2862 1.53486   1
  -1   0   1 20.3440 1.46361   8
  -1   0   1 20.1100 1.29489   2
  -1   0   1 18.9599 1.78574   6
  -1   0   1 22.6568 3.58219  10
  -1   0   1 21.6378 2.58912  15
  -1   0   1 22.9844 2.96149  13
  -1   0   1 18.5340 1.51527   9
  -1   0   1 17.5268 1.93067   6
   0   0  -1 0.52847 0.77220  11
   0   0  -1 1.15912 0.61973  17
   0   0  -1 -0.0384 0.67772  18
   0   0  -1 0.33237 0.74739  12
   0   0  -1 0.58695 0.57118  14
   0   0  -1 1.02159 0.58474  13
   0   0  -1 0.55242 0.17231   8
   0   0  -1 0.53202 0.24818   6
   0   0  -1 0.74704 0.29442   6
   0   0  -1 0.08893 0.16698   9
   0   0   1 -0.4489 0.43583  16
   0   0   1 -0.3233 0.56927  11
   0   0   1 0.56917 0.26165   7
   0   0   1 0.60835 0.55637  14
   0   0   1 -0.7403 0.70074  12
   0   0   1 0.37646 0.55094  13
   0   0   1 0.03975 0.57130  17
   0   0   1 0.37979 0.79716  18
   0   0   1 0.44511 0.22241   4
  -1   0  -1 17.9015 2.10944  10
  -1   0  -1 12.4575 2.67204  18
  -1   0  -1 14.1623 1.64815   3
  -1   0  -1 14.3506 1.33497   4
  -1   0  -1 16.7062 1.98883  15
  -1   0  -1 12.5512 1.87003  10
  -1   0  -1 14.7032 1.02978   5
  -1   0  -1 15.3469 1.60693   6
  -1   0  -1 16.9962 1.44524   6
  -1   0  -1 13.5592 1.07881   1
  -1   0  -1 14.8006 1.73777  13
  -1   0  -1 13.3829 3.66951  12
  -1   0  -1 14.4268 1.52284   8
  -1   0  -1 13.9465 0.98032   1
  -1   0  -1 15.7334 1.38401   7
   1   0   1 10.0157 2.37352  11
   1   0   1 14.2787 0.95580   1
   1   0   1 14.5237 1.47945   8
   1   0   1 12.7406 1.29661   4
   1   0   1 15.6542 1.70269  15
   1   0   1 15.9299 1.44189   2
   1   0   1 14.6993 0.93781   1
   1   0   1 14.5034 1.43751   6
   1   0   1 10.3185 1.61374  13
   1   0   1 13.9353 2.60422  10
   1   0   1 14.0171 3.08246  14
   1   0   1 15.7031 2.81849  16
   1   0   1 12.1903 0.93948   5
   1   0   1 11.3381 1.65742  15
  -2   0  -1 38.7411 3.28148   8
  -2   0  -1 30.5291 2.14673   1
  -2   0  -1 39.3383 4.04388  13
  -2   0  -1 34.5765 2.57086   1
  -2   0  -1 39.5529 5.93743  10
  -2   0  -1 43.3022 3.31811   6
  -2   0  -1 28.7403 4.23476  15
  -2   0  -1 36.7636 2.38981   5
  -2   0  -1 37.4963 2.64607   4
  -2   0  -1 41.5721 3.67540   6
  -2   0  -1 36.4997 7.07079  12
   2   0   1 42.4666 5.66211  14
   2   0   1 34.6082 2.59870   4
   2   0   1 35.6908 2.30004   5
   2   0   1 34.4836 2.41257   2
   2   0   1 39.7017 3.17890   6
   2   0   1 41.4935 4.82339  11
   2   0   1 34.4334 3.92874  15
   2   0   1 37.3568 5.06084  16
   2   0   1 37.6601 3.16732   8
   2   0   1 33.1762 3.28856   6
   2   0   1 40.4564 5.81494  10
   2   0   1 40.0007 2.44201   1
   2   0   1 35.8025 2.43423   1
  -3   0  -1 2.29081 1.26974   8
  -3   0  -1 2.53535 1.11487   4
  -3   0  -1 0.87969 1.17723   6
  -3   0  -1 -1.5868 3.87018  10
  -3   0  -1 -3.1554 3.38614  12
  -3   0  -1 3.97873 1.50609   6
  -3   0  -1 2.55580 1.04747   5
  -3   0  -1 2.31903 2.19923  13
  -3   0  -1 2.35478 1.12127   1
  -3   0  -1 1.92784 0.91846   1
  -3   0  -1 -0.6083 2.09717  15
   3   0   1 0.76543 1.06082   6
   3   0   1 1.48046 0.83336   1
   3   0   1 1.49170 0.76219   2
   3   0   1 8.00547 3.32712  11
   3   0   1 1.47136 1.09816   8
   3   0   1 1.85549 0.92433   4
   3   0   1 2.63908 3.65969  10
   3   0   1 -2.8094 2.12311  14
   3   0   1 1.37083 1.13034   6
   3   0   1 4.08455 2.47750  15
   3   0   1 2.19553 1.02478   1
   3   0   1 1.90685 0.87192   5
   3   0   1 1.34595 1.72990  16
  -4   0  -1 127.069 12.3661  15
  -4   0  -1 141.067 6.98874   4
  -4   0  -1 136.661 18.7704  12
  -4   0  -1 137.106 8.89522   8
  -4   0  -1 140.267 15.6976  10
  -4   0  -1 140.141 8.99449   6
  -4   0  -1 130.057 6.93761   5
  -4   0  -1 147.031 10.1026   6
  -4   0  -1 140.827 7.04223   1
  -4   0  -1 146.351 7.94643   1
  -4   0  -1 132.723 10.7341  13
   4   0   1 141.769 13.4270  16
   4   0   1 144.077 8.72925   8
   4   0   1 144.078 7.36202   1
   4   0   1 159.692 9.18873   6
   4   0   1 146.134 11.8488  15
   4   0   1 134.460 6.06307   2
   4   0   1 160.656 17.5066  10
   4   0   1 144.212 6.95695   1
   4   0   1 130.024 11.9559  11
   4   0   1 139.736 7.20356   4
   4   0   1 146.443 14.8341  14
   4   0   1 142.909 7.03401   5
   4   0   1 144.952 9.94609   6
  -5   0  -1 49.0331 9.19211  15
  -5   0  -1 55.4182 4.51837   4
  -5   0  -1 60.8450 4.81809   1
  -5   0  -1 52.3727 8.70080  13
  -5   0  -1 50.3092 12.4158  10
  -5   0  -1 53.5525 6.27493   6
  -5   0  -1 34.8501 13.2446  12
  -5   0  -1 51.9032 4.57859   5
  -5   0  -1 58.2972 7.01464   6
  -5   0  -1 50.8970 5.03354   1
   5   0   1 53.6345 4.63814   4
   5   0   1 49.2040 9.06005  15
   5   0   1 48.4852 5.44371   8
   5   0   1 63.1993 6.30301   6
   5   0   1 52.5886 4.60969   1
   5   0   1 60.4948 10.5250  16
   5   0   1 36.1643 8.62051  11
   5   0   1 56.9107 4.66734   1
   5   0   1 46.3293 6.30285   6
   5   0   1 74.7455 13.9779  10
   5   0   1 47.2899 10.4150  14
   5   0   1 60.9584 4.72210   5
   5   0   1 51.7806 3.56589   2
  -6   0  -1 70.9209 7.74460   6
  -6   0  -1 80.2318 7.02494   1
  -6   0  -1 75.7306 8.87212   6
  -6   0  -1 46.1006 16.1299  12
  -6   0  -1 83.1782 6.36678   1
  -6   0  -1 77.7423 5.95621   4
  -6   0  -1 81.2266 8.06105   8
  -6   0  -1 70.3150 15.4795  10
  -6   0  -1 84.5379 12.6679  13
   6   0   1 85.6218 9.04558   6
   6   0   1 82.9259 7.70022   8
   6   0   1 70.3021 12.0221  11
   6   0   1 77.1849 5.88662   1
   6   0   1 57.6078 10.9276  15
   6   0   1 66.9034 4.17330   2
   6   0   1 73.5813 6.14579   1
   6   0   1 80.3783 6.14761   4
   6   0   1 92.2480 8.32613   6
   6   0   1 70.5950 5.82516   5
   6   0   1 101.755 18.1075  10
   6   0   1 69.4300 11.9190  16
  -7   0  -1 283.615 18.8904   6
  -7   0  -1 253.832 16.6870   6
  -7   0  -1 254.803 13.1529   1
  -7   0  -1 259.356 14.6286   1
  -7   0  -1 247.580 16.1285   8
   7   0   1 242.539 17.9679   6
   7   0   1 255.526 13.0543   1
   7   0   1 237.231 15.1194   8
   7   0   1 283.030 16.4951   6
   7   0   1 267.736 12.9177   5
   7   0   1 241.260 8.84896   2
   7   0   1 256.151 12.7928   4
   7   0   1 256.143 12.4976   1
  -8   0  -1 0.91441 2.68742   6
  -8   0  -1 2.45866 1.54945   1
  -8   0  -1 0.65881 1.96546   8
  -8   0  -1 -1.3520 1.71266   1
   8   0   1 -1.3784 1.60777   1
   8   0   1 -0.2214 1.11220   4
   8   0   1 -2.7843 1.59833   5
   8   0   1 -3.1845 2.14376   6
   8   0   1 -5.5405 3.23143   6
   8   0   1 -1.8981 2.17074   8
   8   0   1 -1.4496 1.62964   1
  -9   0  -1 217.993 14.9919   1
  -9   0  -1 191.530 17.2755   6
  -9   0  -1 212.618 18.6507   6
  -9   0  -1 205.397 16.8381   8
   9   0   1 208.369 12.8473   1
   9   0   1 222.949 16.6629   6
   9   0   1 224.503 12.4727   1
   9   0   1 203.102 12.5635   4
   9   0   1 202.133 12.4088   5
 -10   0  -1 42.7796 11.1366   6
 -10   0  -1 60.3233 13.6254   6
 -10   0  -1 62.4351 8.58357   1
 -10   0  -1 50.2817 10.8506   8
  10   0   1 57.1238 8.30221   1
  10   0   1 73.0671 7.43676   1
  10   0   1 60.8903 7.30773   4
  10   0   1 63.3470 10.0726   6
  10   0   1 59.7999 8.23230   5
 -11   0  -1 58.1023 13.1275   6
 -11   0  -1 39.3606 12.9920   6
 -11   0  -1 68.9621 11.9452   1
 -11   0  -1 56.1679 12.0824   8
  11   0   1 64.2053 12.7857   6
  11   0   1 75.3790 10.1068   1
  11   0   1 57.3183 7.49235   4
  11   0   1 82.1136 11.4429   5
  11   0   1 70.3476 8.09957   1
  12  -1  -1 -3.5613 2.31226   4
  12  -1  -1 0.98414 3.93137   6
  12  -1  -1 -1.8501 3.25017   1
 -12   1   1 5.92851 4.19629   1
 -12   1   1 1.48252 4.52733   6
 -12   1   1 12.8701 5.13235   8
  11  -1  -1 68.0268 8.17738   1
  11  -1  -1 76.6314 11.4831   6
  11  -1  -1 75.4837 6.67415   4
  11  -1  -1 67.0157 10.3176   5
 -11   1   1 99.1300 12.3311   8
 -11   1   1 75.0034 13.0912   6
 -11   1   1 84.4276 10.1940   1
  10  -1  -1 1.44009 3.74819   6
  10  -1  -1 4.91389 2.23583   4
  10  -1  -1 10.0063 4.24691   5
  10  -1  -1 3.23318 3.55650   1
  10  -1  -1 7.86240 3.37197   1
 -10   1   1 11.4495 4.70303   6
 -10   1   1 2.92132 3.25821   8
 -10   1   1 9.52502 3.43593   1
 -10   1   1 9.06578 4.74208   6
   9  -1  -1 34.5210 5.14831   1
   9  -1  -1 25.3965 7.31542   6
   9  -1  -1 24.8347 5.91590   8
   9  -1  -1 21.2757 5.80122   6
   9  -1  -1 26.2410 5.67524   1
   9  -1  -1 30.1716 6.54540   5
   9  -1  -1 26.3016 4.60407   4
  -9   1   1 27.7917 6.19987   8
  -9   1   1 34.6998 7.48224   1
  -9   1   1 30.8159 8.38419   6
  -9   1   1 27.3007 7.45502   6
  -9   1   1 17.1793 4.84524   1
   8  -1  -1 10.7578 4.43726   6
   8  -1  -1 14.1187 1.95479   2
   8  -1  -1 19.6543 4.46174   1
   8  -1  -1 11.4740 3.80927   5
   8  -1  -1 22.0562 6.73694   6
   8  -1  -1 14.2383 4.14134   8
   8  -1  -1 15.2472 4.32570   1
   8  -1  -1 15.0885 2.99131   4
  -8   1   1 16.6601 4.15661   1
  -8   1   1 13.3143 5.01523   6
  -8   1   1 16.4227 4.86732   8
  -8   1   1 12.3920 3.95076   1
  -8   1   1 14.8647 5.13737   6
   7  -1  -1 -0.9425 1.40589   8
   7  -1  -1 -0.5237 2.26216   6
   7  -1  -1 3.40733 1.42222   4
   7  -1  -1 1.37883 2.05220   6
   7  -1  -1 1.32132 1.38452   1
   7  -1  -1 3.13237 1.99441   1
   7  -1  -1 2.15742 1.74842   5
  -7   1   1 -0.0170 1.67564   8
  -7   1   1 0.70830 2.30542   6
  -7   1   1 2.29516 1.81384   1
  -7   1   1 0.71624 1.32587   1
  -7   1   1 2.10397 2.35162   6
   6  -1  -1 3.92250 3.05385  17
   6  -1  -1 6.66617 4.38869  16
   6  -1  -1 -1.3962 0.94943   1
   6  -1  -1 4.92929 6.63780  18
   6  -1  -1 -5.0697 4.57250  12
   6  -1  -1 3.89735 5.10176  15
   6  -1  -1 1.17767 2.40059   6
   6  -1  -1 2.59666 1.60218   1
   6  -1  -1 1.17524 1.05503   5
   6  -1  -1 1.92811 1.27178   8
   6  -1  -1 0.47576 0.65308   4
   6  -1  -1 1.72319 1.66922   6
  -6   1   1 4.43508 4.76722  15
  -6   1   1 -0.5970 1.78693   6
  -6   1   1 1.20144 1.50049   8
  -6   1   1 0.60313 1.22223   6
  -6   1   1 1.45406 1.21225   1
  -6   1   1 -5.7468 5.62530  10
   5  -1  -1 1.18342 0.68057   4
   5  -1  -1 6.67374 3.87190  12
   5  -1  -1 3.21752 1.61099   6
   5  -1  -1 6.49735 5.23680  18
   5  -1  -1 1.57614 1.12918   5
   5  -1  -1 0.53346 3.34272  15
   5  -1  -1 0.52046 1.16877   1
   5  -1  -1 -1.9726 1.90290  17
   5  -1  -1 0.62369 1.35366   8
   5  -1  -1 7.54171 3.87718  16
   5  -1  -1 0.07019 1.01931   1
   5  -1  -1 5.32890 2.67799   6
   5  -1  -1 10.5526 5.74297  10
  -5   1   1 2.51610 1.91469   6
  -5   1   1 0.80941 0.81976   8
  -5   1   1 3.12897 4.67077  10
  -5   1   1 0.23586 0.86682   1
  -5   1   1 1.26503 1.44851   1
  -5   1   1 -0.0260 1.69641   6
   4  -1  -1 1.95741 1.19672   8
   4  -1  -1 0.70726 1.31861   6
   4  -1  -1 -0.1749 0.81993   1
   4  -1  -1 0.70327 0.94180   1
   4  -1  -1 1.87553 2.24535  13
   4  -1  -1 0.91139 2.01194  15
   4  -1  -1 -0.3093 1.29569   6
   4  -1  -1 -0.8768 2.68230  12
   4  -1  -1 1.30294 0.57488   4
   4  -1  -1 0.83404 3.61494  10
   4  -1  -1 2.16019 2.15405  17
   4  -1  -1 1.67608 1.20012   5
  -4   1   1 -0.3754 0.97583   8
  -4   1   1 -0.7474 2.38545  15
  -4   1   1 1.90090 3.46351  10
  -4   1   1 0.53555 1.17041   6
  -4   1   1 -0.5635 0.70099   1
  -4   1   1 2.43502 1.55389   6
   3  -1  -1 3.76231 2.84441  10
   3  -1  -1 3.94405 2.31691  12
   3  -1  -1 -0.3230 1.37126  17
   3  -1  -1 0.37037 1.20981  15
   3  -1  -1 1.65010 0.92991   1
   3  -1  -1 -0.4777 2.32428  18
   3  -1  -1 -1.0125 1.41177  13
   3  -1  -1 0.57004 0.97052   6
   3  -1  -1 -0.6063 0.87178   6
   3  -1  -1 0.61540 0.37744   4
   3  -1  -1 1.59043 0.87502   1
  -3   1   1 -0.1333 0.74407   6
  -3   1   1 1.41881 0.72554   8
  -3   1   1 -2.5468 2.78045  10
  -3   1   1 0.57590 1.76196  15
  -3   1   1 1.07572 0.79044   1
  -3   1   1 0.96689 0.82492   1
  -3   1   1 1.35404 1.28568   6
   2  -1  -1 34.3578 2.34304   1
   2  -1  -1 30.1959 3.77735  15
   2  -1  -1 39.6476 5.79584  10
   2  -1  -1 34.0588 5.66895  18
   2  -1  -1 35.2779 2.62698   1
   2  -1  -1 30.1369 4.66672  12
   2  -1  -1 33.0974 2.74680   8
   2  -1  -1 32.5240 3.97276  17
   2  -1  -1 30.3491 3.27318   6
   2  -1  -1 31.7722 4.28210  13
   2  -1  -1 31.1824 2.97748   6
  -2   1   1 29.1896 5.22521  10
  -2   1   1 31.8691 2.73475   8
  -2   1   1 28.6594 3.27182   6
  -2   1   1 32.8404 4.23314  15
  -2   1   1 31.3949 2.27706   1
  -2   1   1 34.1296 2.58086   1
  -2   1   1 32.8972 3.07147   6
   1  -1  -1 169.798 6.13970   7
   1  -1  -1 182.344 9.30761  10
   1  -1  -1 165.369 5.20279   1
   1  -1  -1 180.337 8.83834  17
   1  -1  -1 163.251 6.08118   6
   1  -1  -1 159.579 6.46283   6
   1  -1  -1 196.702 10.1648  18
   1  -1  -1 198.528 9.42845  13
   1  -1  -1 197.417 6.87466  11
   1  -1  -1 185.029 8.04970  12
   1  -1  -1 180.128 7.17453  15
   1  -1  -1 176.889 5.51643   1
   1  -1  -1 170.658 9.08887  10
   1  -1  -1 172.233 4.75959   4
  -1   1   1 160.682 6.06499   6
  -1   1   1 180.902 5.43252   1
  -1   1   1 168.345 4.81408   4
  -1   1   1 177.445 6.18766   7
  -1   1   1 195.012 7.56748  15
  -1   1   1 196.097 6.84148  11
  -1   1   1 184.684 9.26786  10
  -1   1   1 165.424 6.47698   6
   0  -1  -1 95.7154 4.10281   2
   0  -1  -1 95.8783 3.80879   4
   0  -1  -1 98.8010 4.44895   7
   0  -1  -1 117.918 3.76853   6
   0  -1  -1 100.919 4.17525   5
   0  -1  -1 108.038 6.43332  13
   0  -1  -1 109.833 5.76741  17
   0  -1  -1 114.044 6.54117  12
   0  -1  -1 99.9372 4.62072   3
   0  -1  -1 117.990 6.09473  18
   0  -1  -1 109.327 3.87974   6
   0   1   1 101.773 4.73247   3
   0   1   1 92.2526 3.63387   6
   0   1   1 110.786 5.82477  11
   0   1   1 108.366 4.25912   5
   0   1   1 90.4116 5.51153  18
   0   1   1 106.142 6.80737  16
   0   1   1 116.530 7.88565  14
   0   1   1 101.458 4.11125   2
   0   1   1 108.008 4.08845   4
   0   1   1 107.744 4.55102   7
  -1  -1  -1 29.6546 2.63504   7
  -1  -1  -1 20.0093 4.80798  12
  -1  -1  -1 22.2739 2.77274  17
  -1  -1  -1 24.3188 2.10781   5
  -1  -1  -1 22.6489 3.34835  18
  -1  -1  -1 22.6541 1.88834   2
  -1  -1  -1 24.5548 1.49763   1
  -1  -1  -1 26.2450 2.93619  10
  -1  -1  -1 23.3921 3.29583  10
  -1  -1  -1 27.3130 2.25893   6
  -1  -1  -1 25.6747 2.10215   4
  -1  -1  -1 27.2505 1.73730   1
  -1  -1  -1 18.9172 3.76436  13
  -1  -1  -1 24.5219 2.40069   8
  -1  -1  -1 24.9419 2.39140   6
  -1  -1  -1 26.2391 2.61832   3
  -1  -1  -1 24.5242 2.81196  15
   1   1   1 27.1331 2.47417   8
   1   1   1 28.8315 4.68075  14
   1   1   1 19.8185 3.30776  10
   1   1   1 26.0842 2.16139   5
   1   1   1 23.9438 2.16125  15
   1   1   1 28.5071 2.21561  15
   1   1   1 25.2312 1.90945   2
   1   1   1 24.6088 4.68765  16
   1   1   1 30.3628 4.03790  11
   1   1   1 25.8143 2.60471   3
   1   1   1 27.8182 2.26166   4
  -2  -1  -1 861.568 28.9685  15
  -2  -1  -1 828.801 23.2261   1
  -2  -1  -1 853.625 25.8811   3
  -2  -1  -1 869.726 23.7476  17
  -2  -1  -1 864.686 25.4811   8
  -2  -1  -1 943.411 42.8213  12
  -2  -1  -1 923.290 32.1688  10
  -2  -1  -1 846.850 23.8101   5
  -2  -1  -1 805.562 22.3622   2
  -2  -1  -1 878.981 29.8682  13
  -2  -1  -1 842.935 23.4599   4
  -2  -1  -1 864.332 22.4249   1
  -2  -1  -1 860.694 26.1514   6
  -2  -1  -1 887.512 24.9893   6
   2   1   1 875.037 22.5118   1
   2   1   1 854.986 24.0446   4
   2   1   1 919.674 35.9521  14
   2   1   1 868.357 24.6272   6
   2   1   1 883.136 29.6836  10
   2   1   1 890.485 32.2211  11
   2   1   1 873.091 23.7897   5
   2   1   1 831.353 22.1060   2
   2   1   1 869.820 33.4258  16
   2   1   1 894.886 22.1254   1
   2   1   1 881.191 26.1731   6
   2   1   1 870.498 25.3497   8
   2   1   1 897.467 26.5155  15
  -3  -1  -1 45.2893 6.89642  15
  -3  -1  -1 42.7899 6.82593  13
  -3  -1  -1 50.2638 4.05489   1
  -3  -1  -1 50.0863 3.82313   4
  -3  -1  -1 54.6468 4.90059   6
  -3  -1  -1 47.0610 3.91747   5
  -3  -1  -1 60.4378 13.0162  12
  -3  -1  -1 45.9286 4.68389   8
  -3  -1  -1 50.0374 5.25082   6
  -3  -1  -1 49.7144 3.53395   1
  -3  -1  -1 63.6165 9.97475  10
  -3  -1  -1 49.7101 4.88675   3
   3   1   1 52.3639 4.19316   4
   3   1   1 43.0148 7.04934  10
   3   1   1 45.3745 8.66990  14
   3   1   1 55.4700 5.35268   6
   3   1   1 49.9075 3.92572   5
   3   1   1 50.6181 4.75018   8
   3   1   1 45.5052 7.18729  16
   3   1   1 44.7358 2.81951   2
   3   1   1 50.6661 6.12604  15
   3   1   1 51.4262 3.41288   1
   3   1   1 51.9172 4.71121   6
   3   1   1 43.7606 7.20953  11
   3   1   1 51.0419 3.65862   1
  -4  -1  -1 136.696 8.03623   1
  -4  -1  -1 152.283 12.8771  13
  -4  -1  -1 149.641 9.70220   8
  -4  -1  -1 138.280 7.81056   5
  -4  -1  -1 142.589 15.6597  10
  -4  -1  -1 141.555 9.50640   3
  -4  -1  -1 146.507 13.3820  15
  -4  -1  -1 150.836 9.65482   6
  -4  -1  -1 139.378 10.2928   6
  -4  -1  -1 161.235 22.2961  12
  -4  -1  -1 149.381 7.39638   1
  -4  -1  -1 134.081 7.20727   4
   4   1   1 133.813 17.2492  10
   4   1   1 130.743 7.54462   4
   4   1   1 135.689 7.16267   1
   4   1   1 137.401 10.0945   6
   4   1   1 135.287 5.39511   2
   4   1   1 126.753 7.23643   5
   4   1   1 132.275 10.8684  15
   4   1   1 129.557 6.66251   1
   4   1   1 141.449 13.8241  16
   4   1   1 123.954 12.7107  11
   4   1   1 136.233 8.93580   8
   4   1   1 151.711 9.31787   6
   4   1   1 140.059 14.9460  14
  -5  -1  -1 588.788 25.5776   6
  -5  -1  -1 596.453 47.4599  12
  -5  -1  -1 612.292 24.2187   6
  -5  -1  -1 560.437 29.7157  13
  -5  -1  -1 582.277 23.8667   8
  -5  -1  -1 576.792 21.5983   1
  -5  -1  -1 569.000 35.5513  10
  -5  -1  -1 568.150 31.6876  15
  -5  -1  -1 553.319 20.6591   5
  -5  -1  -1 573.204 23.7212   3
  -5  -1  -1 608.820 19.9562   1
   5   1   1 646.994 24.0110   6
   5   1   1 611.676 20.6229   5
   5   1   1 554.438 35.1977  14
   5   1   1 576.504 20.4680   4
   5   1   1 615.581 19.1967   1
   5   1   1 575.526 19.7796   1
   5   1   1 574.675 31.7094  11
   5   1   1 573.287 27.2774  15
   5   1   1 553.388 32.6180  16
   5   1   1 586.239 25.4851   6
   5   1   1 522.985 36.7400  10
   5   1   1 558.137 15.6408   2
   5   1   1 594.911 23.2529   8
  -6  -1  -1 2.19582 1.43134   1
  -6  -1  -1 2.31010 1.92926   8
  -6  -1  -1 -0.3926 1.56430   6
  -6  -1  -1 0.85928 2.32474   6
  -6  -1  -1 1.83931 1.48070   5
  -6  -1  -1 2.58056 1.91842   1
   6   1   1 0.28196 1.44780   5
   6   1   1 1.77391 2.10655   6
   6   1   1 2.65133 1.56799   1
   6   1   1 2.43058 1.44647   1
   6   1   1 0.88214 2.70990   6
   6   1   1 3.54343 1.61344   4
   6   1   1 1.38951 1.86827   8
  -7  -1  -1 195.519 14.3090   8
  -7  -1  -1 182.073 11.4669   5
  -7  -1  -1 193.401 15.7902   6
  -7  -1  -1 188.560 14.3820   6
  -7  -1  -1 190.221 11.3978   1
  -7  -1  -1 175.019 12.1167   1
   7   1   1 186.019 10.6569   1
   7   1   1 197.767 13.8766   6
   7   1   1 159.121 12.6932   8
   7   1   1 190.258 15.9445   6
   7   1   1 180.356 11.1833   4
   7   1   1 205.193 10.5475   1
   7   1   1 172.264 10.7831   5
  -8  -1  -1 367.278 17.9954   1
  -8  -1  -1 368.649 22.6878   6
  -8  -1  -1 390.200 24.8616   6
  -8  -1  -1 377.115 22.2754   8
  -8  -1  -1 373.072 19.7067   1
   8   1   1 412.396 16.8257   1
   8   1   1 346.674 17.1179   5
   8   1   1 400.137 21.7289   6
   8   1   1 380.304 18.0869   4
   8   1   1 350.384 16.2577   1
   8   1   1 321.677 30.2958   6
  -9  -1  -1 49.5764 9.67102   6
  -9  -1  -1 32.4701 7.16092   8
  -9  -1  -1 49.4206 10.6648   6
  -9  -1  -1 36.9362 7.31245   1
   9   1   1 60.5198 7.76177   5
   9   1   1 56.5892 6.86578   1
   9   1   1 52.8256 6.60589   4
   9   1   1 53.5825 5.93356   1
   9   1   1 30.4919 7.06255   6
 -10  -1  -1 242.995 17.5763   1
 -10  -1  -1 253.543 22.8377   6
 -10  -1  -1 242.402 22.2718   6
 -10  -1  -1 240.945 20.1400   8
  10   1   1 268.280 17.1241   5
  10   1   1 282.394 14.2068   1
  10   1   1 244.262 15.4759   4
  10   1   1 265.902 19.5937   6
  10   1   1 240.053 14.6609   1
 -11  -1  -1 13.1587 7.01856   6
 -11  -1  -1 11.6805 5.41963   8
 -11  -1  -1 13.0705 5.58116   1
  11   1   1 12.1033 6.55867   6
  11   1   1 15.6071 4.73793   4
  11   1   1 21.2415 4.87934   1
  12  -2  -1 7.80599 3.72148   1
  12  -2  -1 7.68273 4.57996   6
 -12   2   1 8.99181 4.27495   8
 -12   2   1 10.8204 6.50310   6
 -12   2   1 9.40049 4.99001   1
  11  -2  -1 1.56668 2.90275   6
  11  -2  -1 -0.9504 3.94031   5
  11  -2  -1 3.17920 2.63325   1
  11  -2  -1 2.92490 2.05605   4
 -11   2   1 0.76596 4.24235   6
 -11   2   1 7.43608 3.64229   1
 -11   2   1 2.24408 4.32727   8
  10  -2  -1 3.99835 4.09210   1
  10  -2  -1 12.2244 3.02577   4
  10  -2  -1 6.42701 4.21016   6
  10  -2  -1 14.2442 4.03019   1
  10  -2  -1 10.2228 4.10570   5
 -10   2   1 11.1241 4.65370   6
 -10   2   1 10.9487 6.44867   6
 -10   2   1 3.59565 2.60734   8
 -10   2   1 13.1375 3.71648   1
   9  -2  -1 2.61500 2.70674   5
   9  -2  -1 11.1852 3.77859   1
   9  -2  -1 5.28904 5.73489   6
   9  -2  -1 7.46475 2.25345   4
   9  -2  -1 4.24381 2.47484   1
   9  -2  -1 8.87822 4.34487   8
   9  -2  -1 17.6359 5.94546   6
  -9   2   1 12.7052 5.57932   6
  -9   2   1 6.67035 3.31614   1
  -9   2   1 8.71358 3.38314   1
  -9   2   1 12.3589 4.54495   8
  -9   2   1 14.2422 5.45283   6
   8  -2  -1 -0.1449 1.29036   1
   8  -2  -1 -3.2410 1.76787   1
   8  -2  -1 0.43935 1.64569   5
   8  -2  -1 -1.9996 1.94228   8
   8  -2  -1 -0.1374 2.85751   6
   8  -2  -1 1.83678 0.99522   4
  -8   2   1 0.08127 2.15212   6
  -8   2   1 1.72889 1.60544   1
  -8   2   1 1.43488 1.37467   1
  -8   2   1 2.54003 1.79242   8
  -8   2   1 4.27506 3.75417   6
   7  -2  -1 3.76660 1.29802   4
   7  -2  -1 2.55350 5.40338  13
   7  -2  -1 -2.4721 2.42098   6
   7  -2  -1 -0.0260 1.49679   1
   7  -2  -1 -7.8624 6.80160  10
   7  -2  -1 -2.2244 4.83400  18
   7  -2  -1 0.35556 5.38204  15
   7  -2  -1 2.73429 1.75473   8
   7  -2  -1 1.75307 0.99991   5
   7  -2  -1 1.06128 1.86717   1
   7  -2  -1 5.20731 4.38923  17
   7  -2  -1 1.13814 1.68155   6
   7  -2  -1 -1.6834 4.85574  11
  -7   2   1 -0.6449 1.93409   6
  -7   2   1 3.27586 1.90005   1
  -7   2   1 0.36947 7.00106  10
  -7   2   1 -0.9415 1.70239   6
  -7   2   1 -1.1027 1.64168   1
  -7   2   1 -0.5014 1.29969   8
  -7   2   1 4.97275 5.88287  15
  -7   2   1 -2.4885 6.16953  12
   6  -2  -1 16.4551 10.4894  10
   6  -2  -1 27.4459 3.82185   5
   6  -2  -1 25.4882 6.05181   6
   6  -2  -1 14.1650 7.00957  18
   6  -2  -1 22.6372 4.77026   8
   6  -2  -1 17.7525 5.20531  17
   6  -2  -1 17.1605 4.88983   6
   6  -2  -1 23.8146 3.54640   1
   6  -2  -1 23.2624 3.61766   1
   6  -2  -1 19.5465 6.27237  13
   6  -2  -1 23.9610 2.30231   4
   6  -2  -1 10.9661 5.26865  15
  -6   2   1 19.4372 6.54789  15
  -6   2   1 23.3499 9.68887  10
  -6   2   1 19.4858 4.49542   6
  -6   2   1 21.9753 6.38584   6
  -6   2   1 28.0551 4.02171   1
  -6   2   1 24.3797 5.48502   8
  -6   2   1 20.1714 3.87496   1
   5  -2  -1 80.9921 13.2829  18
   5  -2  -1 64.4967 8.05268  17
   5  -2  -1 71.6998 9.46422  15
   5  -2  -1 68.2731 8.70743  13
   5  -2  -1 103.937 7.49666   8
   5  -2  -1 77.7987 12.7810  12
   5  -2  -1 87.5860 7.64061   6
   5  -2  -1 84.7284 6.32968   1
   5  -2  -1 84.0633 3.89859   4
   5  -2  -1 86.3572 8.51025   6
   5  -2  -1 70.9387 13.7770  10
   5  -2  -1 78.0658 5.60576   1
  -5   2   1 82.2633 10.7238  15
  -5   2   1 80.3439 8.36079   6
  -5   2   1 83.1380 6.83572   8
  -5   2   1 77.0953 7.37354   6
  -5   2   1 80.4471 6.20714   1
  -5   2   1 82.3001 3.74868   4
  -5   2   1 88.3999 6.15934   1
   4  -2  -1 19.2540 4.59913  17
   4  -2  -1 21.5287 5.24487  13
   4  -2  -1 21.8452 5.84890  12
   4  -2  -1 21.4456 2.91969   1
   4  -2  -1 17.3772 5.28782  18
   4  -2  -1 22.1661 3.21084   8
   4  -2  -1 21.1396 5.32619  15
   4  -2  -1 21.1278 2.81258   1
   4  -2  -1 23.6869 4.96210   6
   4  -2  -1 16.4837 3.44272   6
   4  -2  -1 27.2163 8.38890  10
  -4   2   1 20.8986 1.41175   4
  -4   2   1 16.1808 3.55938   6
  -4   2   1 23.2037 8.74647  10
  -4   2   1 14.2181 4.88219  15
  -4   2   1 23.2489 5.48041   6
  -4   2   1 22.3361 2.99300   1
  -4   2   1 20.7910 2.66996   1
  -4   2   1 25.3681 3.53480   8
   3  -2  -1 357.470 21.5224  18
   3  -2  -1 323.634 13.0964   6
   3  -2  -1 338.654 21.3991  10
   3  -2  -1 336.636 16.7385  13
   3  -2  -1 332.439 11.8840   1
   3  -2  -1 346.053 17.9527  12
   3  -2  -1 315.186 14.1253   6
   3  -2  -1 328.615 16.1240  15
   3  -2  -1 318.689 11.1244   1
   3  -2  -1 351.217 16.4060  17
   3  -2  -1 334.237 12.6583   8
  -3   2   1 335.450 14.4952   6
  -3   2   1 353.631 17.4350  15
  -3   2   1 332.978 11.8223   1
  -3   2   1 314.967 8.37249   4
  -3   2   1 321.335 13.3900   6
  -3   2   1 342.685 21.8823  10
  -3   2   1 329.833 12.8141   8
  -3   2   1 328.805 11.0452   7
  -3   2   1 308.803 11.1394   1
   2  -2  -1 778.485 30.8301  10
   2  -2  -1 732.132 22.8657   6
   2  -2  -1 755.556 20.3958   1
   2  -2  -1 787.382 19.2667  11
   2  -2  -1 706.491 21.4318   6
   2  -2  -1 734.461 24.6614  15
   2  -2  -1 787.762 24.6540  12
   2  -2  -1 850.854 30.4078  18
   2  -2  -1 711.323 20.2053   7
   2  -2  -1 751.843 26.7623  13
   2  -2  -1 703.259 19.6943   1
   2  -2  -1 772.945 26.3504  17
  -2   2   1 684.744 19.6507   1
  -2   2   1 740.370 20.0554   1
  -2   2   1 712.365 20.1883   7
  -2   2   1 694.145 21.5391   6
  -2   2   1 790.534 25.5881  15
  -2   2   1 733.681 30.1587  10
  -2   2   1 725.513 22.6700   6
   1  -2  -1 0.58506 1.37876  18
   1  -2  -1 0.10927 0.61863   6
   1  -2  -1 1.28545 0.80216   6
   1  -2  -1 2.66250 1.33459  17
   1  -2  -1 -0.1546 1.29241  10
   1  -2  -1 1.55118 0.57113   1
   1  -2  -1 1.21150 0.56842   5
   1  -2  -1 0.73015 1.16993  15
   1  -2  -1 0.78708 1.55135  13
   1  -2  -1 0.85538 0.59836   7
  -1   2   1 -0.6921 0.84415  15
  -1   2   1 2.35694 0.67441   1
  -1   2   1 0.45946 0.43723   1
  -1   2   1 0.25761 0.50361   3
  -1   2   1 2.46237 0.88457   6
  -1   2   1 1.45557 0.93410  11
  -1   2   1 3.59610 1.17291   6
  -1   2   1 -0.4680 1.92992  10
  -1   2   1 -0.5739 1.55143  14
  -1   2   1 1.23457 0.79982   7
   0  -2  -1 1070.06 34.5469  13
   0  -2  -1 1028.91 26.7784   2
   0  -2  -1 1003.29 25.4658   1
   0  -2  -1 990.303 27.8695   7
   0  -2  -1 1046.07 30.6680  10
   0  -2  -1 1033.28 31.9584  17
   0  -2  -1 1033.59 25.2670   1
   0  -2  -1 1126.31 28.3713   6
   0  -2  -1 1041.16 28.3997   3
   0  -2  -1 1079.35 32.0963  12
   0  -2  -1 1158.88 27.7024   6
   0  -2  -1 1014.51 28.9879  15
   0  -2  -1 1031.88 27.6867   5
   0  -2  -1 1029.39 30.4144  10
   0   2   1 947.433 24.6486   1
   0   2   1 1024.61 26.8627   4
   0   2   1 1027.10 26.6518  15
   0   2   1 1041.10 31.8309  10
   0   2   1 1015.44 31.3455  11
   0   2   1 1034.75 36.9193  14
   0   2   1 1018.71 27.1912  15
   0   2   1 1137.87 28.2074   6
   0   2   1 1048.23 27.6618   5
  -1  -2  -1 448.128 15.2107  18
  -1  -2  -1 427.909 15.3499   3
  -1  -2  -1 458.862 17.3069  17
  -1  -2  -1 449.560 24.6924  12
  -1  -2  -1 446.605 20.5814  13
  -1  -2  -1 462.522 15.3615   8
  -1  -2  -1 486.927 15.2780  18
  -1  -2  -1 433.770 15.3685   6
  -1  -2  -1 454.743 17.0667  10
  -1  -2  -1 437.232 14.5813   5
  -1  -2  -1 437.391 17.9915  10
  -1  -2  -1 457.935 12.5091   1
  -1  -2  -1 406.558 13.0018   2
  -1  -2  -1 434.940 12.8672   1
  -1  -2  -1 452.496 17.2971  15
  -1  -2  -1 446.577 15.4085   7
  -1  -2  -1 452.642 14.5191   6
   1   2   1 438.850 14.4671   6
   1   2   1 435.601 19.8939  11
   1   2   1 443.499 14.5361   5
   1   2   1 463.013 21.8391  16
   1   2   1 449.524 15.2594   6
   1   2   1 450.002 15.8625   3
   1   2   1 449.051 14.3816  15
   1   2   1 439.590 14.1617   4
   1   2   1 452.429 18.7820  10
   1   2   1 427.467 22.9432  14
   1   2   1 431.195 11.8121   1
   1   2   1 413.536 11.5391   1
  -2  -2  -1 340.923 25.7343  12
  -2  -2  -1 359.190 19.1237  13
  -2  -2  -1 355.537 14.8587   6
  -2  -2  -1 350.905 17.4536  15
  -2  -2  -1 350.819 14.2338   3
  -2  -2  -1 367.036 19.1885  10
  -2  -2  -1 358.998 11.3937   1
  -2  -2  -1 358.310 12.3040   1
  -2  -2  -1 325.532 11.0529   2
  -2  -2  -1 377.119 14.4663   8
  -2  -2  -1 383.947 14.3327   6
  -2  -2  -1 364.763 13.4118   5
  -2  -2  -1 355.129 14.5665  17
   2   2   1 347.043 14.5146   6
   2   2   1 354.084 12.9291   4
   2   2   1 346.271 10.5356   1
   2   2   1 363.665 14.3452  15
   2   2   1 363.077 13.6140   6
   2   2   1 332.283 22.0322  14
   2   2   1 354.844 18.6277  10
   2   2   1 363.217 20.4890  16
   2   2   1 366.800 13.2885   5
   2   2   1 333.681 14.3564   3
   2   2   1 349.177 10.8580   1
   2   2   1 328.778 18.9130  11
  -3  -2  -1 1174.23 33.0532   1
  -3  -2  -1 1086.99 29.7829   2
  -3  -2  -1 1189.66 45.3512  10
  -3  -2  -1 1050.01 36.4228   6
  -3  -2  -1 1162.95 33.6799   5
  -3  -2  -1 1225.07 61.2071  12
  -3  -2  -1 1195.85 36.2137   3
  -3  -2  -1 1203.80 35.9529   8
  -3  -2  -1 1153.74 34.8174  17
  -3  -2  -1 1283.17 35.9174   6
  -3  -2  -1 1190.59 43.9616  13
  -3  -2  -1 1232.54 31.6655   1
  -3  -2  -1 1108.23 42.0023  15
   3   2   1 1212.85 37.4124  15
   3   2   1 1152.63 46.9413  16
   3   2   1 1155.74 33.3595   5
   3   2   1 1133.94 33.1205   4
   3   2   1 1247.48 35.0408   6
   3   2   1 1187.93 43.4714  10
   3   2   1 1087.52 44.6115  11
   3   2   1 1112.76 36.4199   6
   3   2   1 1144.97 35.0889   8
   3   2   1 1235.80 30.5248   1
   3   2   1 1148.91 30.7814   1
   3   2   1 1188.63 50.2366  14
  -4  -2  -1 46.2422 5.79144  17
  -4  -2  -1 29.7852 12.0280  12
  -4  -2  -1 49.8923 9.79650  15
  -4  -2  -1 48.4051 4.95881   5
  -4  -2  -1 44.7873 5.69158   3
  -4  -2  -1 44.0105 4.13843   1
  -4  -2  -1 50.3222 5.70539   6
  -4  -2  -1 32.7238 9.21889  10
  -4  -2  -1 36.1904 8.20414  13
  -4  -2  -1 44.7113 5.53130   8
  -4  -2  -1 47.1102 5.88008   6
  -4  -2  -1 34.0459 4.06966   1
   4   2   1 48.2627 7.74809  15
   4   2   1 40.6039 10.1552  16
   4   2   1 42.3702 5.29217   6
   4   2   1 31.5992 8.71881  14
   4   2   1 44.0878 3.64491   1
   4   2   1 44.3115 4.59262   4
   4   2   1 37.3371 5.62440   6
   4   2   1 58.0343 9.65957  11
   4   2   1 49.7902 4.72410   5
   4   2   1 44.2095 9.32548  10
   4   2   1 45.7094 5.26126   8
   4   2   1 38.5139 3.71077   1
  -5  -2  -1 816.517 42.2636  15
  -5  -2  -1 784.501 39.9837  13
  -5  -2  -1 871.986 45.7881  10
  -5  -2  -1 826.361 58.9045  12
  -5  -2  -1 897.979 30.0942   1
  -5  -2  -1 920.534 33.1802   8
  -5  -2  -1 936.757 28.2245   1
  -5  -2  -1 942.724 35.6061   6
  -5  -2  -1 938.934 33.1579   6
  -5  -2  -1 843.718 29.3805   5
   5   2   1 965.361 32.1985   6
   5   2   1 865.352 28.8709   5
   5   2   1 820.315 42.9520  16
   5   2   1 911.112 32.2225   8
   5   2   1 866.439 26.7715   1
   5   2   1 981.544 26.8747   1
   5   2   1 912.206 34.7927   6
   5   2   1 790.717 41.8433  11
   5   2   1 959.761 49.5508  14
   5   2   1 861.443 28.8846   4
   5   2   1 918.565 36.1227  15
  -6  -2  -1 142.000 12.0430   8
  -6  -2  -1 144.298 12.0229   6
  -6  -2  -1 148.263 13.0766   6
  -6  -2  -1 135.681 10.0070   1
  -6  -2  -1 144.311 9.34065   1
  -6  -2  -1 127.374 9.75053   5
   6   2   1 144.934 8.50100   1
   6   2   1 143.946 11.6391   8
   6   2   1 137.624 9.69003   5
   6   2   1 137.106 12.6384   6
   6   2   1 153.718 8.34462   1
   6   2   1 155.634 12.0184   6
   6   2   1 131.391 9.31229   4
  -7  -2  -1 1.07117 1.76827   8
  -7  -2  -1 2.27903 2.87254   1
  -7  -2  -1 2.40885 1.68263   5
  -7  -2  -1 4.33112 2.61841   6
  -7  -2  -1 1.08437 1.96167   1
  -7  -2  -1 -0.7883 3.84321   6
   7   2   1 2.24830 1.89119   4
   7   2   1 -0.6314 1.75819   1
   7   2   1 7.82815 3.36175   8
   7   2   1 4.87633 2.51228   6
   7   2   1 2.43954 1.88465   1
   7   2   1 -1.8186 2.06709   5
   7   2   1 5.14293 3.77251   6
  -8  -2  -1 552.200 24.5395   5
  -8  -2  -1 526.532 28.4419   8
  -8  -2  -1 553.468 29.7447   6
  -8  -2  -1 593.567 32.9191   6
  -8  -2  -1 562.929 26.2541   1
   8   2   1 612.685 21.3378   1
   8   2   1 608.717 28.7229   6
   8   2   1 574.346 21.4672   1
   8   2   1 550.053 24.5025   4
   8   2   1 576.649 24.5822   5
  -9  -2  -1 40.6894 8.53361   1
  -9  -2  -1 62.1149 12.4727   6
  -9  -2  -1 72.1010 10.0910   8
  -9  -2  -1 53.7387 11.8004   6
   9   2   1 46.2999 8.02616   5
   9   2   1 51.5044 6.96864   4
   9   2   1 52.4227 6.15876   1
   9   2   1 46.2450 6.57535   1
   9   2   1 52.2944 10.5828   6
 -10  -2  -1 140.874 13.6426   1
 -10  -2  -1 174.500 18.4158   6
 -10  -2  -1 111.410 13.9735   8
 -10  -2  -1 127.934 18.6688   6
  10   2   1 121.019 11.5350   4
  10   2   1 159.368 15.7593   6
  10   2   1 154.715 9.76826   1
  10   2   1 104.391 9.87787   1
  13  -3  -1 1.47626 4.01860   1
  13  -3  -1 5.93222 5.17647   6
 -13   3   1 8.83631 4.31770   1
 -13   3   1 12.1141 7.41553   6
  12  -3  -1 4.19181 4.11153   6
  12  -3  -1 2.55253 3.57482   1
 -12   3   1 3.09376 5.46479   6
 -12   3   1 -0.3926 2.78313   1
 -12   3   1 1.62593 4.03767   8
  11  -3  -1 5.00221 2.66963   1
  11  -3  -1 7.98700 3.66777   2
  11  -3  -1 7.77146 3.24198   5
 -11   3   1 5.87548 3.57769   8
 -11   3   1 2.73213 2.62880   1
 -11   3   1 5.63703 4.51178   6
  10  -3  -1 8.65075 4.48930   1
  10  -3  -1 15.4110 5.90782   6
  10  -3  -1 -0.4820 2.90676   5
  10  -3  -1 6.34002 2.66412   1
 -10   3   1 5.04176 5.29525   6
 -10   3   1 8.21631 3.71749   8
 -10   3   1 9.56816 3.75862   1
 -10   3   1 4.75116 4.40985   6
   9  -3  -1 19.9243 4.65189   5
   9  -3  -1 17.3636 4.54324   8
   9  -3  -1 21.7185 6.89214   6
   9  -3  -1 23.2080 8.16309   6
   9  -3  -1 22.4553 5.65119   1
   9  -3  -1 23.5698 4.85630   1
  -9   3   1 15.9585 5.88379   6
  -9   3   1 19.4088 4.82754   1
  -9   3   1 22.5431 6.92952   6
  -9   3   1 27.3976 5.68756   1
  -9   3   1 29.8780 7.13139   8
   8  -3  -1 16.7492 4.46952   8
   8  -3  -1 17.2939 5.51655   6
   8  -3  -1 13.5471 3.79039   5
   8  -3  -1 15.2931 4.15694   1
   8  -3  -1 14.5242 4.18370   1
   8  -3  -1 13.5273 5.40063   6
  -8   3   1 13.8279 4.93020   6
  -8   3   1 16.9975 4.83032   1
  -8   3   1 10.5250 3.78749   8
  -8   3   1 7.29870 3.21009   6
  -8   3   1 11.0368 3.91235   1
   7  -3  -1 243.077 12.2546   1
   7  -3  -1 239.181 17.6836  17
   7  -3  -1 208.598 24.0697  18
   7  -3  -1 249.951 15.4987   6
   7  -3  -1 238.773 19.9627  15
   7  -3  -1 249.839 13.6826   1
   7  -3  -1 210.061 18.8948  13
   7  -3  -1 242.263 17.4141   6
   7  -3  -1 242.553 14.3902   8
   7  -3  -1 232.938 15.8368  11
  -7   3   1 250.563 8.72084   4
  -7   3   1 234.926 15.5333   6
  -7   3   1 232.817 14.4529   8
  -7   3   1 224.336 28.0859  10
  -7   3   1 243.451 13.4052   1
  -7   3   1 221.760 21.1127  15
  -7   3   1 244.686 17.3810   6
  -7   3   1 258.403 12.9982   1
  -7   3   1 249.336 30.0475  12
   6  -3  -1 54.2697 6.86248  11
   6  -3  -1 32.2657 9.09963  18
   6  -3  -1 48.9692 4.86944   1
   6  -3  -1 53.0776 6.30876   6
   6  -3  -1 41.0914 4.88170   1
   6  -3  -1 51.5085 5.99394   8
   6  -3  -1 44.6221 6.78919   6
   6  -3  -1 36.8252 7.44597  17
   6  -3  -1 39.8282 12.2503  10
   6  -3  -1 44.5671 9.38627  15
   6  -3  -1 45.4834 8.82387  13
  -6   3   1 29.8880 11.5065  12
  -6   3   1 45.9297 2.76142   4
  -6   3   1 41.7515 4.74798   1
  -6   3   1 37.7005 5.92448   6
  -6   3   1 29.1041 8.38171  15
  -6   3   1 35.1732 5.19381   8
  -6   3   1 44.3809 6.80533   6
  -6   3   1 42.6088 4.98838   1
  -6   3   1 37.3870 13.5566  10
   5  -3  -1 281.753 25.3206  10
   5  -3  -1 294.628 17.5791  17
   5  -3  -1 303.724 18.8688  13
   5  -3  -1 311.546 13.4769   1
   5  -3  -1 303.214 13.9055  11
   5  -3  -1 283.309 12.1713   1
   5  -3  -1 309.345 17.1211   6
   5  -3  -1 302.007 19.3337  15
   5  -3  -1 327.575 24.7772  18
   5  -3  -1 331.844 15.4807   6
   5  -3  -1 302.498 14.1545   8
  -5   3   1 302.568 14.4831   8
  -5   3   1 292.514 16.5805   6
  -5   3   1 277.471 20.0312  15
  -5   3   1 289.860 15.1861   6
  -5   3   1 303.376 8.80954   4
  -5   3   1 327.831 27.0273  12
  -5   3   1 302.330 11.4717   7
  -5   3   1 311.873 25.6053  10
  -5   3   1 294.725 12.4675   1
  -5   3   1 288.616 13.0810   1
   4  -3  -1 391.244 14.5322   1
   4  -3  -1 467.816 27.7019  18
   4  -3  -1 431.344 21.3797  17
   4  -3  -1 422.700 15.6198   1
   4  -3  -1 446.403 17.6993   6
   4  -3  -1 452.071 14.8313  11
   4  -3  -1 468.806 22.8356  13
   4  -3  -1 471.369 22.7766  15
   4  -3  -1 431.806 19.1151   6
   4  -3  -1 457.011 29.5403  10
  -4   3   1 451.098 27.8508  12
  -4   3   1 405.142 28.0015  10
  -4   3   1 418.490 17.7166   6
  -4   3   1 438.600 19.2592   6
  -4   3   1 437.813 17.1223   8
  -4   3   1 405.848 14.8824   1
  -4   3   1 428.410 15.5072   1
  -4   3   1 411.912 22.4901  15
  -4   3   1 420.915 14.0917   7
   3  -3  -1 93.5138 9.15503  13
   3  -3  -1 100.222 5.30923   7
   3  -3  -1 92.0928 5.22444   1
   3  -3  -1 94.4431 5.59859   1
   3  -3  -1 110.885 8.94697  15
   3  -3  -1 101.727 6.62256   8
   3  -3  -1 115.505 12.0885  18
   3  -3  -1 91.6945 9.03276  17
   3  -3  -1 96.2994 6.58389   6
   3  -3  -1 101.102 11.8786  10
   3  -3  -1 92.9647 7.29193   6
  -3   3   1 76.0255 8.09537  15
  -3   3   1 92.1729 12.4202  10
  -3   3   1 92.2383 9.99888  12
  -3   3   1 90.7198 6.50891   6
  -3   3   1 92.3915 5.44518   1
  -3   3   1 93.2115 5.18961   7
  -3   3   1 97.6542 7.41683   6
  -3   3   1 87.1438 5.16471   1
   2  -3  -1 639.053 18.2333   1
   2  -3  -1 662.914 26.8717  13
   2  -3  -1 619.171 25.7592  17
   2  -3  -1 598.657 18.5186   7
   2  -3  -1 721.564 27.9695  18
   2  -3  -1 642.315 21.3013   6
   2  -3  -1 637.297 29.4095  10
   2  -3  -1 631.874 19.3344   5
   2  -3  -1 608.160 17.8899   1
   2  -3  -1 631.720 24.1455  15
  -2   3   1 614.496 17.6849   1
  -2   3   1 615.469 20.2964  12
  -2   3   1 578.803 17.5855   1
  -2   3   1 601.040 19.6970   6
  -2   3   1 653.907 29.7078  14
  -2   3   1 619.233 20.5761  12
  -2   3   1 604.156 18.5427   7
  -2   3   1 637.942 29.2773  10
  -2   3   1 657.281 21.2320   6
  -2   3   1 631.657 23.1283  15
   1  -3  -1 874.398 25.6457   7
   1  -3  -1 852.620 23.8313   1
   1  -3  -1 869.721 29.4437  15
   1  -3  -1 936.649 34.4312  13
   1  -3  -1 970.903 27.8245   6
   1  -3  -1 974.336 27.1088   6
   1  -3  -1 950.979 23.9798   1
   1  -3  -1 948.790 34.8840  10
   1  -3  -1 901.060 25.9350   5
  -1   3   1 938.418 27.9155  15
  -1   3   1 918.099 34.4522  16
  -1   3   1 833.325 23.2639   1
  -1   3   1 943.329 36.6713  14
  -1   3   1 896.851 27.2330   6
  -1   3   1 938.857 34.0732  10
  -1   3   1 869.977 25.7221   7
  -1   3   1 944.088 26.2084   5
  -1   3   1 920.889 26.6376   6
  -1   3   1 894.854 27.0740  11
  -1   3   1 909.301 26.9925   3
  -1   3   1 887.664 23.1546   1
   0  -3  -1 518.816 22.4428  10
   0  -3  -1 495.838 16.7156   5
   0  -3  -1 488.407 14.6251   1
   0  -3  -1 560.543 17.3867   6
   0  -3  -1 530.119 17.9219   6
   0  -3  -1 471.826 16.7434   7
   0  -3  -1 521.285 21.9801  17
   0  -3  -1 499.777 21.7196  12
   0  -3  -1 502.761 19.6551  15
   0  -3  -1 493.528 14.1896   1
   0  -3  -1 480.546 17.1061   3
   0  -3  -1 519.648 24.5099  13
   0   3   1 497.876 16.7005   6
   0   3   1 513.281 16.8547   5
   0   3   1 496.531 17.0798  15
   0   3   1 480.389 13.6424   1
   0   3   1 526.807 17.7187   6
   0   3   1 492.175 22.2665  10
   0   3   1 471.746 25.0366  14
   0   3   1 473.767 13.3871   1
   0   3   1 459.162 20.2853  11
   0   3   1 502.900 17.6752   3
   0   3   1 491.209 24.2076  16
  -1  -3  -1 989.605 32.8273  17
  -1  -3  -1 970.300 29.6565   6
  -1  -3  -1 951.565 28.3542   8
  -1  -3  -1 929.147 28.5399   7
  -1  -3  -1 925.049 24.6802   1
  -1  -3  -1 890.236 28.2289   3
  -1  -3  -1 930.642 34.0812  10
  -1  -3  -1 949.721 25.6391   1
  -1  -3  -1 934.849 32.7235  15
  -1  -3  -1 899.890 25.3791   2
  -1  -3  -1 1025.82 28.4073   6
  -1  -3  -1 841.823 39.7216  12
  -1  -3  -1 950.254 27.8916   5
  -1  -3  -1 954.738 37.2934  13
   1   3   1 979.708 41.1748  14
   1   3   1 949.556 28.1005  15
   1   3   1 950.170 27.7370   5
   1   3   1 908.551 27.5876   6
   1   3   1 933.779 38.4569  16
   1   3   1 933.475 23.8093   1
   1   3   1 883.172 28.7335   3
   1   3   1 964.809 35.6315  10
   1   3   1 906.350 23.4451   1
   1   3   1 912.989 26.8489   4
   1   3   1 827.839 33.9882  11
   1   3   1 942.253 28.9878   6
  -2  -3  -1 490.825 15.9991   2
  -2  -3  -1 535.085 27.7336  13
  -2  -3  -1 523.670 24.7706  15
  -2  -3  -1 549.628 26.1433  10
  -2  -3  -1 510.492 19.8336   3
  -2  -3  -1 537.787 19.0387   5
  -2  -3  -1 530.242 19.7761  18
  -2  -3  -1 553.799 19.6840   6
  -2  -3  -1 549.908 17.6951   1
  -2  -3  -1 479.385 33.1068  12
  -2  -3  -1 532.489 22.0369  17
  -2  -3  -1 550.772 20.1120   8
  -2  -3  -1 573.850 21.7708   6
   2   3   1 528.684 18.7410   5
   2   3   1 533.573 26.6913  10
   2   3   1 519.798 20.1878   3
   2   3   1 511.007 14.8918   1
   2   3   1 475.742 25.7735  11
   2   3   1 518.449 15.2631   1
   2   3   1 532.559 18.4788   4
   2   3   1 517.499 19.0769   6
   2   3   1 536.697 19.9556  15
   2   3   1 537.976 28.9865  16
   2   3   1 539.528 30.4130  14
   2   3   1 528.427 20.5982   6
  -3  -3  -1 1209.66 36.1878   5
  -3  -3  -1 1180.05 47.6549  10
  -3  -3  -1 1144.32 47.5149  13
  -3  -3  -1 1113.99 60.9990  12
  -3  -3  -1 1299.45 37.9648   6
  -3  -3  -1 1198.19 38.6905  17
  -3  -3  -1 1279.86 38.1872   8
  -3  -3  -1 1244.91 40.0578   6
  -3  -3  -1 1199.88 34.6789   1
  -3  -3  -1 1176.40 45.7969  15
  -3  -3  -1 1117.70 31.2177   2
  -3  -3  -1 1253.59 33.1634   1
  -3  -3  -1 1168.33 37.4593   3
   3   3   1 1212.54 31.1748   1
   3   3   1 1133.73 34.9827   4
   3   3   1 1244.35 37.2198   6
   3   3   1 1194.91 31.5166   1
   3   3   1 1170.21 49.9592  16
   3   3   1 1201.59 38.5562  15
   3   3   1 1070.09 37.8233   6
   3   3   1 1166.98 53.6957  14
   3   3   1 1150.08 47.9664  11
   3   3   1 1197.96 47.6123  10
   3   3   1 1211.24 35.6604   5
  -4  -3  -1 737.288 38.4887  13
  -4  -3  -1 725.873 53.2966  12
  -4  -3  -1 800.724 24.6379   1
  -4  -3  -1 740.915 39.6077  10
  -4  -3  -1 784.219 38.2639  15
  -4  -3  -1 754.648 28.8005   8
  -4  -3  -1 721.573 28.4080  17
  -4  -3  -1 778.781 26.3766   1
  -4  -3  -1 854.972 29.8537   6
  -4  -3  -1 809.332 31.5091   6
  -4  -3  -1 750.976 27.0285   5
   4   3   1 769.681 22.9263   1
   4   3   1 778.792 30.5425   6
   4   3   1 829.903 28.5773   6
   4   3   1 728.948 25.9481   4
   4   3   1 780.060 44.5252  14
   4   3   1 811.866 31.0778  15
   4   3   1 787.507 26.6372   5
   4   3   1 809.600 22.5924   1
   4   3   1 719.431 40.0749  16
   4   3   1 760.789 38.5139  10
   4   3   1 686.340 38.6267  11
  -5  -3  -1 161.579 13.3134   6
  -5  -3  -1 152.914 10.5966   1
  -5  -3  -1 159.291 11.0769   5
  -5  -3  -1 165.538 9.67127   1
  -5  -3  -1 167.348 12.5964   8
  -5  -3  -1 167.215 12.5360   6
   5   3   1 167.944 8.38302   1
   5   3   1 174.955 11.0157   4
   5   3   1 160.636 13.4654   6
   5   3   1 179.052 12.4248   6
   5   3   1 172.950 8.40341   1
   5   3   1 167.549 10.7315   5
  -6  -3  -1 514.749 25.4491   8
  -6  -3  -1 496.693 22.4260   1
  -6  -3  -1 505.882 27.3917   6
  -6  -3  -1 476.942 22.1429   5
  -6  -3  -1 509.389 20.5325   1
  -6  -3  -1 526.105 25.7870   6
   6   3   1 501.312 18.0687   1
   6   3   1 498.116 26.8977   6
   6   3   1 545.079 18.2481   1
   6   3   1 546.282 24.7229   6
   6   3   1 474.487 21.3571   4
   6   3   1 536.130 22.2042   5
  -7  -3  -1 196.424 13.8913   1
  -7  -3  -1 190.609 15.8793   6
  -7  -3  -1 183.019 12.0357   1
  -7  -3  -1 205.326 16.1010   8
  -7  -3  -1 163.713 12.5246   5
  -7  -3  -1 189.618 17.0330   6
   7   3   1 187.050 9.88564   1
   7   3   1 216.702 15.3858   6
   7   3   1 222.487 13.7524   5
   7   3   1 180.383 12.7393   4
   7   3   1 211.344 10.3177   1
  -8  -3  -1 105.417 10.6383   1
  -8  -3  -1 89.6926 9.51780   5
  -8  -3  -1 114.739 13.8243   6
  -8  -3  -1 99.3758 12.8923   6
  -8  -3  -1 95.6020 11.3550   8
   8   3   1 80.3523 7.12046   1
   8   3   1 91.4004 9.38727   4
   8   3   1 102.029 10.4110   5
   8   3   1 102.744 11.5844   6
   8   3   1 100.983 7.13831   1
  -9  -3  -1 266.787 20.5950   8
  -9  -3  -1 274.589 18.6409   1
  -9  -3  -1 291.166 23.8838   6
  -9  -3  -1 312.233 23.0954   6
   9   3   1 288.980 13.1207   1
   9   3   1 272.760 17.3089   4
   9   3   1 264.423 12.7956   1
   9   3   1 312.391 21.3064   6
 -10  -3  -1 7.97953 5.02576   8
 -10  -3  -1 7.33775 5.47190   1
 -10  -3  -1 8.83443 7.16277   6
  10   3   1 13.0393 4.74465   4
  10   3   1 8.83856 6.65914   6
  13  -4  -1 3.64392 4.11147   1
  13  -4  -1 4.03939 4.50636   6
 -13   4   1 -0.1403 3.65728   1
 -13   4   1 -5.3675 4.37743   8
 -13   4   1 4.25111 5.77584   6
 -13   4   1 3.56266 3.60281   7
  12  -4  -1 29.4873 8.53464   6
  12  -4  -1 37.2305 7.39091   1
  12  -4  -1 32.0971 8.21588   5
 -12   4   1 36.2881 8.79914   8
 -12   4   1 41.3658 12.2424   6
 -12   4   1 37.6395 5.74509   7
 -12   4   1 41.0401 9.68104   1
  11  -4  -1 36.5111 7.68274   5
  11  -4  -1 38.6121 7.08934   1
  11  -4  -1 30.8415 7.47741   6
 -11   4   1 31.9994 7.05671   1
 -11   4   1 41.8727 5.40553   7
 -11   4   1 33.0886 7.37973   8
 -11   4   1 36.1007 10.7205   6
  10  -4  -1 20.5359 6.00724   1
  10  -4  -1 28.1415 5.83278   1
  10  -4  -1 17.8912 4.90391   5
  10  -4  -1 35.0095 9.07753   6
 -10   4   1 12.0587 6.23892   6
 -10   4   1 21.9883 5.86582   1
 -10   4   1 23.7159 4.82481   7
 -10   4   1 26.0636 8.07272   6
 -10   4   1 20.7618 5.77243   8
   9  -4  -1 160.582 13.6340   6
   9  -4  -1 142.745 10.5309   5
   9  -4  -1 143.207 11.7525   1
   9  -4  -1 160.131 13.0270   8
   9  -4  -1 131.866 15.1815   6
   9  -4  -1 157.872 10.6896   1
  -9   4   1 152.229 9.09449   7
  -9   4   1 151.414 11.8365   1
  -9   4   1 147.877 15.1201   6
  -9   4   1 141.884 11.0356   1
  -9   4   1 160.924 13.3838   8
  -9   4   1 127.822 13.6556   6
   8  -4  -1 12.9141 4.71813   6
   8  -4  -1 7.31854 4.08490   6
   8  -4  -1 9.26185 2.79485   1
   8  -4  -1 5.44842 2.87042   8
   8  -4  -1 12.7702 3.81588   1
  -8   4   1 10.6874 4.62637   6
  -8   4   1 7.46837 2.36254   7
  -8   4   1 6.99244 1.49912   4
  -8   4   1 8.64510 4.32607   6
  -8   4   1 10.8947 3.56293   8
  -8   4   1 6.07772 2.83717   1
  -8   4   1 3.79710 2.89650   1
   7  -4  -1 129.455 8.68128   1
   7  -4  -1 109.681 13.8943  13
   7  -4  -1 129.039 9.47883   1
   7  -4  -1 82.0147 19.1381  10
   7  -4  -1 131.037 15.4829  15
   7  -4  -1 133.205 12.5165   6
   7  -4  -1 101.437 9.98198  11
   7  -4  -1 92.6118 13.6850  17
   7  -4  -1 135.561 11.1485   6
   7  -4  -1 109.250 17.1439  18
   7  -4  -1 138.138 10.6388   8
  -7   4   1 110.469 14.2671  15
  -7   4   1 120.781 9.14730   1
  -7   4   1 135.815 13.1625   6
  -7   4   1 133.552 5.29479   4
  -7   4   1 132.301 11.2802   6
  -7   4   1 134.604 8.97564   1
  -7   4   1 147.988 22.1161  10
  -7   4   1 137.912 7.61346   7
  -7   4   1 123.674 10.2743   8
  -7   4   1 96.4420 19.3833  12
   6  -4  -1 596.957 22.4270   1
   6  -4  -1 614.573 25.1265   6
   6  -4  -1 620.357 23.7937   8
   6  -4  -1 546.802 41.1310  10
   6  -4  -1 594.187 22.0142  11
   6  -4  -1 596.607 30.1387  13
   6  -4  -1 575.361 31.1473  15
   6  -4  -1 570.952 27.0770   6
   6  -4  -1 607.810 37.7550  18
   6  -4  -1 591.148 29.1474  17
   6  -4  -1 595.241 21.1060   1
  -6   4   1 572.113 23.8377   8
  -6   4   1 609.617 16.1391   4
  -6   4   1 612.575 19.3370   7
  -6   4   1 610.711 42.0951  10
  -6   4   1 580.902 32.3120  15
  -6   4   1 588.133 21.2714   1
  -6   4   1 587.398 22.1453   1
  -6   4   1 605.046 27.4468   6
  -6   4   1 634.163 39.9709  12
  -6   4   1 585.772 25.3283   6
   5  -4  -1 8.67747 4.48469  15
   5  -4  -1 9.70076 2.95616   8
   5  -4  -1 17.9708 8.11330  10
   5  -4  -1 10.0661 4.33906  17
   5  -4  -1 9.49660 3.21474   6
   5  -4  -1 8.35661 2.51442   1
   5  -4  -1 1.21910 3.81132  13
   5  -4  -1 5.10641 2.31742  11
   5  -4  -1 9.17323 3.72093   6
   5  -4  -1 3.79516 1.78617   1
   5  -4  -1 5.55596 4.69052  18
  -5   4   1 5.91661 2.54305   8
  -5   4   1 5.91352 2.99119   6
  -5   4   1 7.80017 7.15515  10
  -5   4   1 9.24878 3.49738   6
  -5   4   1 5.74236 1.82407   7
  -5   4   1 4.95391 2.03551   1
  -5   4   1 10.4741 4.35897  15
  -5   4   1 8.19526 2.44292   1
  -5   4   1 10.3486 5.16959  12
   4  -4  -1 1164.48 43.9312  13
   4  -4  -1 1113.00 32.8955   1
   4  -4  -1 1223.78 48.4490  18
   4  -4  -1 1195.88 31.5751   7
   4  -4  -1 1182.13 35.2435   8
   4  -4  -1 1145.59 42.4456  15
   4  -4  -1 1107.78 31.9728   1
   4  -4  -1 1153.88 42.9105  17
   4  -4  -1 1127.00 37.6870   6
   4  -4  -1 1098.46 52.6970  10
  -4   4   1 1094.52 35.3520   6
  -4   4   1 1107.51 32.2606   1
  -4   4   1 1171.94 45.7192  12
  -4   4   1 1086.47 31.8854   1
  -4   4   1 1124.97 42.7526  15
  -4   4   1 1122.17 31.1039   7
  -4   4   1 1113.17 37.4624   6
  -4   4   1 1185.39 53.4758  10
   3  -4  -1 788.796 33.7001  18
   3  -4  -1 739.963 26.8195   6
   3  -4  -1 737.491 22.5809   1
   3  -4  -1 763.150 32.2905  17
   3  -4  -1 770.232 23.9215   5
   3  -4  -1 780.593 39.3256  10
   3  -4  -1 796.692 31.4133  15
   3  -4  -1 749.132 22.7247   7
   3  -4  -1 774.007 23.1362   1
   3  -4  -1 757.488 25.2310   8
   3  -4  -1 772.539 33.1923  13
  -3   4   1 796.297 27.1333   6
  -3   4   1 776.163 22.6301   1
  -3   4   1 746.269 22.5049   1
  -3   4   1 765.400 30.3686  15
  -3   4   1 773.574 22.9521   7
  -3   4   1 743.033 28.5217  12
  -3   4   1 769.419 37.7055  10
  -3   4   1 725.175 25.0036   6
   2  -4  -1 408.396 19.4988  15
   2  -4  -1 417.097 13.5963   1
   2  -4  -1 395.435 14.9027   5
   2  -4  -1 376.098 20.5192  17
   2  -4  -1 422.781 19.5196  18
   2  -4  -1 383.780 13.3747   1
   2  -4  -1 405.471 16.6938   6
   2  -4  -1 413.874 17.5257   6
   2  -4  -1 377.994 14.1646   7
   2  -4  -1 392.800 22.7093  13
   2  -4  -1 380.616 24.2646  10
  -2   4   1 389.594 14.4272   7
  -2   4   1 387.863 15.0775   6
  -2   4   1 397.420 18.2978  15
  -2   4   1 417.742 13.5647  11
  -2   4   1 409.556 24.8300  14
  -2   4   1 389.575 16.2083   6
  -2   4   1 393.235 12.9104   1
  -2   4   1 405.417 15.9818   3
  -2   4   1 370.120 12.9114   1
  -2   4   1 394.321 23.4813  10
   1  -4  -1 1483.97 39.3166   1
   1  -4  -1 1530.35 38.9588   1
   1  -4  -1 1421.10 41.4630   5
   1  -4  -1 1534.92 51.4098  17
   1  -4  -1 1485.67 41.5406   7
   1  -4  -1 1526.58 53.3195  13
   1  -4  -1 1571.76 44.1695   6
   1  -4  -1 1516.35 47.6133  15
   1  -4  -1 1610.46 54.4128  10
   1  -4  -1 1623.92 43.4254   6
  -1   4   1 1484.32 44.0548  15
  -1   4   1 1490.93 38.2635   1
  -1   4   1 1496.26 53.7352  16
  -1   4   1 1479.63 42.4345   6
  -1   4   1 1482.07 41.6047   5
  -1   4   1 1537.61 43.1732   3
  -1   4   1 1581.67 44.7626  11
  -1   4   1 1596.27 57.0515  14
  -1   4   1 1512.94 38.0123   1
  -1   4   1 1545.69 43.9504   6
  -1   4   1 1520.42 53.4606  10
   0  -4  -1 5.60629 1.41674   1
   0  -4  -1 4.70834 1.58502   3
   0  -4  -1 6.13244 2.22279   7
   0  -4  -1 8.15323 3.50017  15
   0  -4  -1 5.79375 2.09722   6
   0  -4  -1 4.51639 1.63688   1
   0  -4  -1 9.78709 4.13427  17
   0  -4  -1 9.10503 4.35519  10
   0  -4  -1 3.85749 1.53132   5
   0  -4  -1 4.39125 1.95915   6
   0  -4  -1 7.45454 3.74770  13
   0   4   1 9.66913 1.52016   1
   0   4   1 6.57121 2.39821   6
   0   4   1 -0.2165 3.36238  11
   0   4   1 4.66856 1.90812   3
   0   4   1 5.06518 2.00565   5
   0   4   1 3.07994 2.54628  15
   0   4   1 5.32070 1.36016   1
   0   4   1 -0.2284 3.31208  14
   0   4   1 -3.5577 3.64128  10
   0   4   1 10.8813 3.97769  16
   0   4   1 5.23046 1.76697   6
  -1  -4  -1 368.046 15.9753   7
  -1  -4  -1 378.216 16.1645   3
  -1  -4  -1 392.630 13.1662   1
  -1  -4  -1 377.365 21.6334  10
  -1  -4  -1 358.295 20.1694  15
  -1  -4  -1 383.652 15.9629   5
  -1  -4  -1 400.431 17.7683   6
  -1  -4  -1 383.414 13.8848   1
  -1  -4  -1 402.668 20.7513  17
  -1  -4  -1 374.024 13.5046   2
  -1  -4  -1 364.606 23.7098  13
  -1  -4  -1 409.683 16.5987   6
   1   4   1 384.448 12.0203   1
   1   4   1 381.789 23.1532  10
   1   4   1 400.478 15.3140   4
   1   4   1 353.854 21.0763  11
   1   4   1 390.818 26.0558  14
   1   4   1 381.048 11.6504   1
   1   4   1 390.243 15.8056   5
   1   4   1 386.480 16.4332  15
   1   4   1 365.925 16.5821   3
   1   4   1 368.377 15.9045   6
   1   4   1 385.207 16.9714   6
   1   4   1 359.378 23.9937  16
  -2  -4  -1 1669.49 49.9320   7
  -2  -4  -1 1713.47 49.7994   3
  -2  -4  -1 1693.96 58.8892  15
  -2  -4  -1 1756.41 49.2108   5
  -2  -4  -1 1606.24 71.6602  12
  -2  -4  -1 1797.05 52.7520   6
  -2  -4  -1 1767.87 45.0742   1
  -2  -4  -1 1745.47 64.0898  13
  -2  -4  -1 1635.72 44.5206   2
  -2  -4  -1 1728.99 46.6490   1
  -2  -4  -1 1773.51 55.2781  17
  -2  -4  -1 1816.51 50.5797   8
  -2  -4  -1 1847.39 50.3293   6
   2   4   1 1748.98 47.9850   4
   2   4   1 1748.80 69.5019  14
   2   4   1 1727.44 65.4360  16
   2   4   1 1659.53 50.2917   3
   2   4   1 1761.13 43.2698   1
   2   4   1 1741.07 49.6498   6
   2   4   1 1767.51 62.5405  10
   2   4   1 1726.59 49.7945  15
   2   4   1 1702.17 42.7288   1
   2   4   1 1759.58 51.6942   6
   2   4   1 1625.43 48.1377   5
   2   4   1 1626.92 60.5896  11
  -3  -4  -1 4.81899 7.12138  10
  -3  -4  -1 0.23635 1.50752   8
  -3  -4  -1 -0.4476 0.85097   1
  -3  -4  -1 -3.0831 3.66091  17
  -3  -4  -1 2.21925 1.63753   6
  -3  -4  -1 -0.4135 3.82885  15
  -3  -4  -1 0.47141 1.00583   5
  -3  -4  -1 9.47277 5.56070  13
  -3  -4  -1 -7.4552 8.35960  12
  -3  -4  -1 1.88682 1.91731   6
  -3  -4  -1 -0.0079 1.03554   2
  -3  -4  -1 -1.0814 0.70205   1
   3   4   1 -1.8308 1.37667   6
   3   4   1 0.00752 0.87387   1
   3   4   1 1.22561 1.44339   3
   3   4   1 -1.6482 5.38839  10
   3   4   1 2.01156 3.73662  15
   3   4   1 2.64319 1.82856   6
   3   4   1 -7.1064 4.48592  14
   3   4   1 -0.6958 0.80619   4
   3   4   1 -2.9136 4.46396  16
   3   4   1 0.01719 0.91120   1
  -4  -4  -1 1180.89 37.1197   1
  -4  -4  -1 1236.03 43.6649   6
  -4  -4  -1 1075.39 30.6721   2
  -4  -4  -1 1100.82 37.7828   5
  -4  -4  -1 1212.34 40.3212   6
  -4  -4  -1 1163.38 40.3682   8
   4   4   1 1217.53 39.8018   6
   4   4   1 1166.73 31.4823   1
   4   4   1 1150.39 37.1871   5
   4   4   1 1153.99 31.8010   1
   4   4   1 1128.97 36.9628   4
   4   4   1 1169.65 42.1573   6
  -5  -4  -1 391.848 21.3902   8
  -5  -4  -1 374.261 18.3511   1
  -5  -4  -1 396.271 23.1538   6
  -5  -4  -1 430.731 22.3572   6
  -5  -4  -1 386.929 19.5763   5
   5   4   1 354.005 18.2412   4
   5   4   1 383.751 22.1408   6
   5   4   1 437.076 21.1969   6
   5   4   1 388.999 14.1615   1
   5   4   1 405.767 14.1536   1
   5   4   1 382.857 18.5681   5
  -6  -4  -1 251.106 15.6979   1
  -6  -4  -1 312.773 19.6241   6
  -6  -4  -1 250.665 15.9119   5
  -6  -4  -1 283.825 20.3268   6
  -6  -4  -1 274.866 18.5125   8
   6   4   1 281.561 15.9050   5
   6   4   1 249.912 19.6477   6
   6   4   1 262.820 11.3047   1
   6   4   1 259.950 15.6371   4
   6   4   1 306.306 18.1229   6
   6   4   1 293.293 11.6618   1
  -7  -4  -1 348.961 22.0850   8
  -7  -4  -1 333.827 23.3258   6
  -7  -4  -1 315.238 21.8333   6
  -7  -4  -1 314.130 18.4472   5
  -7  -4  -1 324.883 18.9478   1
   7   4   1 334.612 18.5150   5
   7   4   1 298.239 17.7991   4
   7   4   1 331.347 13.0924   1
   7   4   1 341.355 20.8394   6
   7   4   1 363.226 13.5585   1
  -8  -4  -1 14.0122 6.66443   6
  -8  -4  -1 27.3665 9.30551   6
  -8  -4  -1 19.9740 5.15751   5
  -8  -4  -1 5.77826 4.09409   1
  -8  -4  -1 9.49937 4.67826   8
   8   4   1 9.33667 4.40659   4
   8   4   1 14.7733 6.25651   6
   8   4   1 14.1557 2.96450   1
   8   4   1 10.6983 2.87317   1
  -9  -4  -1 151.073 13.7862   5
  -9  -4  -1 164.928 14.8872   1
  -9  -4  -1 184.721 17.8684   8
  -9  -4  -1 233.284 21.8029   6
   9   4   1 220.190 18.7882   6
   9   4   1 192.270 14.9817   4
  13  -5  -1 9.52765 6.46242   6
  13  -5  -1 12.8647 4.62466   1
 -13   5   1 7.08118 5.23812   1
 -13   5   1 9.48291 3.64998   7
 -13   5   1 20.0263 8.29767   6
 -13   5   1 8.03106 6.09670   8
  12  -5  -1 21.3307 7.56954   6
  12  -5  -1 10.7488 4.67243   1
  12  -5  -1 13.1207 6.38678   5
 -12   5   1 10.0356 3.86134   1
 -12   5   1 11.8257 3.59179   7
 -12   5   1 9.76268 4.64909   8
 -12   5   1 5.26443 5.93678   6
  11  -5  -1 166.489 12.4053   1
  11  -5  -1 154.181 14.9865   6
  11  -5  -1 147.930 12.3303   5
 -11   5   1 156.203 17.8702   6
 -11   5   1 145.715 9.20635   7
 -11   5   1 125.498 14.0096   8
 -11   5   1 156.861 13.7121   1
  10  -5  -1 45.7054 7.01862   5
  10  -5  -1 45.0183 10.2431   6
  10  -5  -1 35.2684 6.49706   1
 -10   5   1 37.2584 7.50899   1
 -10   5   1 30.9216 8.69994   6
 -10   5   1 28.4531 8.23439   6
 -10   5   1 35.1426 7.80581   8
 -10   5   1 35.6894 4.56090   7
   9  -5  -1 190.932 14.9338   6
   9  -5  -1 134.078 15.3368   6
   9  -5  -1 159.975 13.4515   8
   9  -5  -1 180.064 11.7470   1
   9  -5  -1 167.128 12.7102   1
  -9   5   1 187.418 12.6998   1
  -9   5   1 168.316 13.9197   8
  -9   5   1 192.609 17.6705   6
  -9   5   1 166.181 14.8513   6
  -9   5   1 187.338 13.0715   1
  -9   5   1 169.197 9.38227   7
   8  -5  -1 473.833 19.9813   1
   8  -5  -1 455.537 26.4851   6
   8  -5  -1 459.733 22.9967   8
   8  -5  -1 470.836 23.8803   6
   8  -5  -1 454.585 21.3856   1
  -8   5   1 443.075 20.6182   1
  -8   5   1 469.308 17.0851   7
  -8   5   1 494.970 20.6948   1
  -8   5   1 466.271 13.5402   4
  -8   5   1 443.875 23.0018   8
  -8   5   1 450.211 24.4911   6
  -8   5   1 485.246 27.4347   6
   7  -5  -1 2.63400 2.06408   1
   7  -5  -1 0.47059 1.35412   8
   7  -5  -1 0.08023 2.12025   6
   7  -5  -1 0.75285 1.29280   1
   7  -5  -1 0.20566 1.43969   6
  -7   5   1 2.26877 1.28614   7
  -7   5   1 -1.6583 2.15833   6
  -7   5   1 1.73147 2.20403   6
  -7   5   1 4.58119 2.17328   1
  -7   5   1 -0.4827 1.36021   8
  -7   5   1 1.08284 0.69313   4
  -7   5   1 -0.6969 1.25015   1
   6  -5  -1 513.752 34.3271  18
   6  -5  -1 461.859 37.3645  10
   6  -5  -1 477.269 17.0645  11
   6  -5  -1 574.028 26.6663   6
   6  -5  -1 533.803 21.0126   1
   6  -5  -1 557.935 31.3880  15
   6  -5  -1 541.081 22.8548   8
   6  -5  -1 564.678 20.4986   1
   6  -5  -1 524.993 29.2784  13
   6  -5  -1 572.051 23.9364   6
   6  -5  -1 505.360 28.5824  17
  -6   5   1 505.857 15.2872   4
  -6   5   1 537.560 39.4742  10
  -6   5   1 539.457 26.2172   6
  -6   5   1 547.060 36.3881  12
  -6   5   1 536.939 20.6779   1
  -6   5   1 554.996 20.4952   1
  -6   5   1 563.560 18.2601   7
  -6   5   1 532.744 31.1044  15
  -6   5   1 547.161 24.4773   6
   5  -5  -1 669.710 22.5031   1
   5  -5  -1 649.590 25.4046   6
   5  -5  -1 672.492 43.6203  10
   5  -5  -1 625.987 32.2968  13
   5  -5  -1 659.683 21.0627   7
   5  -5  -1 689.926 28.6263   6
   5  -5  -1 691.131 36.9216  18
   5  -5  -1 646.236 23.1561   1
   5  -5  -1 686.345 33.1919  15
   5  -5  -1 667.915 25.2889   8
   5  -5  -1 654.380 32.5159  17
  -5   5   1 656.059 22.6103   1
  -5   5   1 676.010 28.3334   6
  -5   5   1 633.814 32.8340  15
  -5   5   1 689.923 21.2681   7
  -5   5   1 641.260 25.7908   6
  -5   5   1 661.565 22.2800   1
  -5   5   1 648.294 35.1759  12
  -5   5   1 613.503 40.8131  10
   4  -5  -1 138.474 13.8431  13
   4  -5  -1 136.821 9.33051   8
   4  -5  -1 135.837 10.6910   6
   4  -5  -1 131.679 7.95871   1
   4  -5  -1 112.677 7.29790   1
   4  -5  -1 124.884 7.97216   5
   4  -5  -1 112.743 16.6328  10
   4  -5  -1 138.788 11.1831   6
   4  -5  -1 137.078 13.4210  15
   4  -5  -1 121.134 7.06021   7
   4  -5  -1 120.426 14.0536  18
   4  -5  -1 103.000 12.3055  17
  -4   5   1 118.353 7.24938   1
  -4   5   1 131.593 7.45533   7
  -4   5   1 126.913 9.19241   6
  -4   5   1 134.402 16.5891  10
  -4   5   1 103.106 6.69110   1
  -4   5   1 108.227 12.0162  15
  -4   5   1 112.846 12.2249  12
  -4   5   1 119.979 9.92787   6
   3  -5  -1 2326.01 71.7015  15
   3  -5  -1 2293.74 75.9552  13
   3  -5  -1 2382.65 65.4924   6
   3  -5  -1 2367.61 66.5895   6
   3  -5  -1 2321.78 59.8586   7
   3  -5  -1 2204.59 59.0651   1
   3  -5  -1 2356.99 59.6382   1
   3  -5  -1 2399.14 84.9417  10
   3  -5  -1 2348.74 75.6235  17
   3  -5  -1 2319.80 61.0825   5
   3  -5  -1 2416.77 70.8382  18
  -3   5   1 2332.21 58.6464   1
  -3   5   1 2284.40 80.8353  14
  -3   5   1 2261.06 80.4520  10
  -3   5   1 2435.07 65.1941   6
  -3   5   1 2277.48 58.6909   1
  -3   5   1 2285.52 59.8879   7
  -3   5   1 2299.21 69.9701  15
  -3   5   1 2176.32 62.1165   6
   2  -5  -1 243.426 11.9475   5
   2  -5  -1 221.982 15.6366  15
   2  -5  -1 241.212 10.4204   1
   2  -5  -1 216.318 18.2422  13
   2  -5  -1 228.593 17.1676  17
   2  -5  -1 242.186 13.1466   6
   2  -5  -1 241.376 10.2857   1
   2  -5  -1 249.129 14.0094   6
   2  -5  -1 215.583 19.8764  10
   2  -5  -1 227.843 10.9981   7
  -2   5   1 229.664 12.3043   3
  -2   5   1 253.849 11.6483  11
  -2   5   1 230.774 14.8477  15
  -2   5   1 228.056 9.51420   1
  -2   5   1 243.087 9.56032   1
  -2   5   1 242.330 20.2775  14
  -2   5   1 244.037 13.1049   6
  -2   5   1 214.206 11.1381   6
  -2   5   1 214.424 19.1931  10
   1  -5  -1 899.604 28.8337   7
   1  -5  -1 905.072 26.1085   1
   1  -5  -1 904.074 38.6157  17
   1  -5  -1 912.844 41.3603  13
   1  -5  -1 843.645 35.1105  15
   1  -5  -1 919.318 31.8353   6
   1  -5  -1 917.840 26.8822   1
   1  -5  -1 936.509 41.2857  10
   1  -5  -1 949.650 30.6986   6
  -1   5   1 909.943 24.7453   1
  -1   5   1 886.415 41.2997  16
  -1   5   1 913.035 30.1978   6
  -1   5   1 927.726 32.7801  11
  -1   5   1 925.878 30.5604   3
  -1   5   1 886.841 40.9734  10
  -1   5   1 887.175 31.7161  15
  -1   5   1 904.762 31.3638   6
  -1   5   1 917.662 29.0342   5
  -1   5   1 899.623 44.0323  14
  -1   5   1 881.893 25.0142   1
   0  -5  -1 974.791 32.1044   3
   0  -5  -1 1000.50 32.2429   7
   0  -5  -1 1010.60 43.5145  10
   0  -5  -1 1007.77 45.5077  13
   0  -5  -1 951.062 39.2903  12
   0  -5  -1 1049.10 35.0124   6
   0  -5  -1 1030.90 29.7944   1
   0  -5  -1 1050.49 32.8696   5
   0  -5  -1 1027.62 28.7032   1
   0  -5  -1 980.850 38.9269  15
   0  -5  -1 1095.16 33.8766   6
   0  -5  -1 1008.13 40.4111  17
   0   5   1 1052.53 34.2355  15
   0   5   1 1006.70 31.9808   5
   0   5   1 958.631 47.2735  14
   0   5   1 1009.02 33.6885   3
   0   5   1 983.839 44.0527  10
   0   5   1 1007.59 27.1517   1
   0   5   1 996.374 38.5341  11
   0   5   1 1000.68 26.8827   1
   0   5   1 1014.93 45.8908  16
   0   5   1 1029.12 34.1106   6
   0   5   1 978.288 32.2316   6
  -1  -5  -1 30.7220 3.40611   1
  -1  -5  -1 34.8634 5.00076   6
  -1  -5  -1 18.6318 7.25186  10
  -1  -5  -1 28.1049 8.86713  12
  -1  -5  -1 29.9682 3.59177   2
  -1  -5  -1 27.3533 7.03787  17
  -1  -5  -1 27.9140 4.30019   3
  -1  -5  -1 33.1420 5.37070   6
  -1  -5  -1 32.4288 4.62313   5
  -1  -5  -1 27.8334 2.22104   9
  -1  -5  -1 33.1822 3.80557   1
  -1  -5  -1 19.7876 6.49244  15
  -1  -5  -1 20.2466 7.72480  13
   1   5   1 22.7462 4.60870   3
   1   5   1 25.0590 5.14067   6
   1   5   1 31.9490 5.87908  15
   1   5   1 38.2496 8.95367  11
   1   5   1 31.4183 2.87700   1
   1   5   1 26.8577 8.17536  14
   1   5   1 29.5197 4.09592   4
   1   5   1 30.3411 4.77076   6
   1   5   1 26.3784 2.63131   1
   1   5   1 28.3718 5.39248   5
   1   5   1 22.9410 7.00433  16
   1   5   1 34.0766 9.38637  10
  -2  -5  -1 585.678 23.6479   6
  -2  -5  -1 582.798 22.9498   5
  -2  -5  -1 529.161 28.0634  17
  -2  -5  -1 480.365 37.8266  12
  -2  -5  -1 573.482 25.4070   6
  -2  -5  -1 566.805 30.9709  15
  -2  -5  -1 540.482 33.6179  13
  -2  -5  -1 547.070 23.0975   8
  -2  -5  -1 520.674 30.5662  10
  -2  -5  -1 566.810 20.5716   1
  -2  -5  -1 536.131 18.6191   2
  -2  -5  -1 547.774 18.8836   1
   2   5   1 561.434 31.8190  11
   2   5   1 545.979 16.4200   1
   2   5   1 551.172 36.9525  14
   2   5   1 511.805 33.8275  16
   2   5   1 565.348 22.3090   5
   2   5   1 518.055 21.0335   4
   2   5   1 558.907 16.6877   1
   2   5   1 521.320 33.2794  10
   2   5   1 535.897 23.9772   6
   2   5   1 532.333 22.4584   6
   2   5   1 579.107 24.0849   3
   2   5   1 532.414 22.4725  15
  -3  -5  -1 323.399 19.2441   6
  -3  -5  -1 310.547 13.5523   1
  -3  -5  -1 315.339 16.7495   5
  -3  -5  -1 296.694 12.3900   2
  -3  -5  -1 321.317 17.6444   8
  -3  -5  -1 298.698 15.1401   1
  -3  -5  -1 332.333 17.6916   6
   3   5   1 324.702 11.2969   1
   3   5   1 319.678 18.6668   6
   3   5   1 302.323 16.6368   6
   3   5   1 312.413 11.2491   1
   3   5   1 311.062 15.9729   5
   3   5   1 324.694 18.1588   3
   3   5   1 323.237 16.0273   4
  -4  -5  -1 125.471 8.56421   1
  -4  -5  -1 110.832 6.37520   2
  -4  -5  -1 138.710 11.8806   6
  -4  -5  -1 135.666 11.8017   8
  -4  -5  -1 119.408 9.41211   1
  -4  -5  -1 116.831 10.0354   5
  -4  -5  -1 144.789 13.0764   6
   4   5   1 111.252 9.61970   5
   4   5   1 120.544 12.0155   6
   4   5   1 135.026 10.8871   6
   4   5   1 126.107 10.0517   4
   4   5   1 121.584 6.23274   1
   4   5   1 114.616 6.20897   1
  -5  -5  -1 635.965 31.8392   6
  -5  -5  -1 617.476 29.1579   8
  -5  -5  -1 693.784 30.6746   6
  -5  -5  -1 598.895 23.5467   1
  -5  -5  -1 647.326 27.9727   5
  -5  -5  -1 600.163 25.8148   1
   5   5   1 606.365 18.9533   1
   5   5   1 592.257 26.2353   4
   5   5   1 647.707 31.2768   6
   5   5   1 639.129 28.0716   6
   5   5   1 593.674 25.8920   5
   5   5   1 613.480 19.0689   1
  -6  -5  -1 47.2129 6.89562   5
  -6  -5  -1 32.1901 6.94152   1
  -6  -5  -1 41.6678 8.94783   6
  -6  -5  -1 44.1236 9.68618   8
  -6  -5  -1 51.3733 8.89054   6
   6   5   1 51.1630 8.24560   5
   6   5   1 33.4111 6.96281   4
   6   5   1 31.6684 7.44644   6
  -7  -5  -1 162.126 13.5197   1
  -7  -5  -1 160.604 17.3263   6
  -7  -5  -1 163.664 15.4722   8
  -7  -5  -1 145.277 12.8279   5
  -7  -5  -1 158.426 16.8077   6
   7   5   1 151.364 12.5388   4
   7   5   1 159.549 15.0546   6
  -8  -5  -1 212.518 16.7571   1
  -8  -5  -1 187.561 21.1686   6
  -8  -5  -1 233.805 21.3211   6
  -8  -5  -1 198.896 18.1415   8
  -8  -5  -1 187.177 15.2662   5
   8   5   1 195.013 15.7538   4
   8   5   1 226.878 19.6844   6
  13  -6  -1 88.9579 13.8884   6
  13  -6  -1 79.9657 10.2588   1
 -13   6   1 62.5086 13.1616   8
 -13   6   1 75.7625 7.02753   7
 -13   6   1 75.9556 16.9556   6
 -13   6   1 70.6621 12.0885   1
  12  -6  -1 39.1762 8.82908   5
  12  -6  -1 30.4475 9.02584   6
  12  -6  -1 28.1736 6.28252   1
 -12   6   1 30.6406 9.16259   6
 -12   6   1 23.4339 6.70459   8
 -12   6   1 35.4443 4.86593   7
 -12   6   1 27.6600 7.31125   1
  11  -6  -1 42.4717 6.61544   1
  11  -6  -1 49.8276 8.73706   5
  11  -6  -1 34.9799 8.52559   6
 -11   6   1 65.5274 9.36745   8
 -11   6   1 46.6024 4.96880   7
 -11   6   1 45.0017 8.37275   1
 -11   6   1 44.7057 10.8837   6
  10  -6  -1 347.843 18.2241   1
  10  -6  -1 312.038 21.2459   6
 -10   6   1 346.948 19.5955   1
 -10   6   1 324.127 24.7881   6
 -10   6   1 351.387 22.1285   8
 -10   6   1 348.929 14.3272   7
   9  -6  -1 2.95731 3.20589   6
   9  -6  -1 2.95904 2.77842   6
   9  -6  -1 1.76715 2.00934   1
   9  -6  -1 4.01591 3.07642   1
   9  -6  -1 2.61861 2.75004   8
  -9   6   1 -0.1591 1.64149   7
  -9   6   1 3.71111 1.97672   1
  -9   6   1 6.45175 5.02321   6
  -9   6   1 3.72291 3.62469   6
  -9   6   1 -0.9957 1.81827   8
  -9   6   1 5.23235 1.17066   4
  -9   6   1 4.63944 3.24397   1
   8  -6  -1 659.176 33.8609   6
   8  -6  -1 625.593 26.6025   1
   8  -6  -1 703.977 26.2503   1
   8  -6  -1 662.983 29.9606   6
   8  -6  -1 633.419 28.2148   8
  -8   6   1 648.928 26.2454   1
  -8   6   1 644.870 29.3181   8
  -8   6   1 652.079 30.9305   6
  -8   6   1 692.541 22.0035   7
  -8   6   1 659.690 33.6596   6
  -8   6   1 688.551 25.9228   1
  -8   6   1 662.794 18.3337   4
   7  -6  -1 197.250 16.2213   6
   7  -6  -1 205.966 12.6800   1
   7  -6  -1 197.927 13.5009   8
   7  -6  -1 196.800 14.1086   6
   7  -6  -1 196.418 11.6496   1
  -7   6   1 194.031 16.1832   6
  -7   6   1 202.628 11.8886   1
  -7   6   1 209.487 15.2506   6
  -7   6   1 198.751 9.79611   7
  -7   6   1 178.055 11.5039   1
  -7   6   1 189.199 7.57838   4
   6  -6  -1 2.03601 1.79518   8
   6  -6  -1 5.12770 3.28472   6
   6  -6  -1 4.52858 2.30917   6
   6  -6  -1 3.72877 5.25030  17
   6  -6  -1 12.6263 8.26156  10
   6  -6  -1 3.54225 4.69929  18
   6  -6  -1 2.51980 2.01075   1
   6  -6  -1 -7.0307 4.33583  13
   6  -6  -1 3.73945 1.93707   1
   6  -6  -1 1.25921 5.46607  15
  -6   6   1 13.3033 9.33068  10
  -6   6   1 7.69412 2.53040   7
  -6   6   1 7.10860 3.17186   6
  -6   6   1 11.4847 7.72760  12
  -6   6   1 6.59541 2.75478   1
  -6   6   1 -2.2337 5.34552  15
  -6   6   1 4.28731 3.12347   6
  -6   6   1 5.23020 2.29571   1
   5  -6  -1 1004.51 37.5286   6
   5  -6  -1 961.806 33.5995   8
   5  -6  -1 969.263 43.7273  18
   5  -6  -1 888.347 52.9498  10
   5  -6  -1 927.114 43.2219  17
   5  -6  -1 957.086 30.3706   1
   5  -6  -1 922.642 28.8394   7
   5  -6  -1 953.538 37.9449   6
   5  -6  -1 956.647 31.0645   1
   5  -6  -1 925.964 44.0738  13
   5  -6  -1 1003.84 31.4878   5
   5  -6  -1 957.065 43.3204  15
  -5   6   1 876.637 35.6549   6
  -5   6   1 942.169 34.0961   6
  -5   6   1 994.872 30.0748   1
  -5   6   1 964.690 42.2744  15
  -5   6   1 880.388 41.3670  12
  -5   6   1 901.324 51.6537  10
  -5   6   1 928.749 29.6692   1
  -5   6   1 995.303 29.3762   7
   4  -6  -1 241.813 19.5395  17
   4  -6  -1 257.924 15.8669   6
   4  -6  -1 247.578 21.3472  13
   4  -6  -1 248.041 11.6404   7
   4  -6  -1 259.012 16.6246   6
   4  -6  -1 255.622 25.5285  10
   4  -6  -1 240.655 11.9876   1
   4  -6  -1 245.240 13.9394   8
   4  -6  -1 247.501 12.7959   5
   4  -6  -1 235.934 18.8209  15
   4  -6  -1 247.418 12.0278   1
  -4   6   1 234.547 17.9155  15
  -4   6   1 259.071 12.0595   7
  -4   6   1 256.619 11.5415   1
  -4   6   1 262.991 11.6446   1
  -4   6   1 236.387 13.7558   6
  -4   6   1 220.841 22.7776  14
  -4   6   1 236.295 23.0888  10
  -4   6   1 209.228 15.7142  12
  -4   6   1 273.810 15.9674   6
   3  -6  -1 315.971 23.5615  13
   3  -6  -1 320.505 15.1541   5
   3  -6  -1 343.904 14.0676   1
   3  -6  -1 272.393 25.6960  10
   3  -6  -1 327.489 21.3707  15
   3  -6  -1 302.492 22.4602  17
   3  -6  -1 297.229 13.1894   1
   3  -6  -1 325.720 17.4036   6
   3  -6  -1 315.440 13.9857   7
   3  -6  -1 342.820 18.4990   6
  -3   6   1 277.394 24.8289  10
  -3   6   1 319.856 12.8049   1
  -3   6   1 329.228 19.3591  15
  -3   6   1 320.420 11.9720  11
  -3   6   1 303.005 25.1557  14
  -3   6   1 328.732 16.4183   3
  -3   6   1 315.989 16.8500   6
  -3   6   1 327.800 12.7800   1
  -3   6   1 335.907 15.8137   6
   2  -6  -1 1237.62 53.5197  13
   2  -6  -1 1290.43 42.7053   6
   2  -6  -1 1242.02 48.1067  15
   2  -6  -1 1267.53 39.0260   5
   2  -6  -1 1257.79 56.1963  10
   2  -6  -1 1285.13 35.8213   1
   2  -6  -1 1234.97 37.7015   7
   2  -6  -1 1276.69 36.4991   1
   2  -6  -1 1258.07 50.8121  17
   2  -6  -1 1314.98 41.5334   6
  -2   6   1 1261.62 34.0213   1
  -2   6   1 1180.34 54.4185  10
  -2   6   1 1290.87 39.5001  11
  -2   6   1 1227.47 56.7458  14
  -2   6   1 1157.77 53.0608  16
  -2   6   1 1194.08 42.9471  15
  -2   6   1 1320.89 40.4282   3
  -2   6   1 1190.19 34.1047   1
  -2   6   1 1257.73 40.6722   6
   1  -6  -1 7.11518 2.94663   5
   1  -6  -1 -6.3407 4.62690  17
   1  -6  -1 9.95774 2.54249   1
   1  -6  -1 5.24267 1.94546   1
   1  -6  -1 7.16432 3.26790   6
   1  -6  -1 2.05115 5.76433  13
   1  -6  -1 0.90075 1.69547   7
   1  -6  -1 8.94227 4.91580  15
   1  -6  -1 8.67510 3.65499   6
   1  -6  -1 -2.4599 6.70997  10
  -1   6   1 5.06995 1.69429   1
  -1   6   1 8.10370 3.14332   6
  -1   6   1 2.82475 2.29285   5
  -1   6   1 12.2442 6.24983  16
  -1   6   1 4.97438 2.44252   3
  -1   6   1 7.11500 2.57748   6
  -1   6   1 4.72600 4.96257  11
  -1   6   1 8.88097 1.79824   1
  -1   6   1 5.18154 4.72150  14
  -1   6   1 -5.1382 7.32875  10
  -1   6   1 1.08259 2.98079  15
   0  -6  -1 1279.42 51.0642  15
   0  -6  -1 1318.47 38.5750   1
   0  -6  -1 1363.70 42.3690   5
   0  -6  -1 1375.76 52.0523  17
   0  -6  -1 1354.91 37.5205   1
   0  -6  -1 1251.15 57.2413  13
   0  -6  -1 1195.39 53.2972  12
   0  -6  -1 1444.57 43.7800   6
   0  -6  -1 1368.11 45.2400   6
   0   6   1 1317.80 61.0027  14
   0   6   1 1306.87 34.7733   1
   0   6   1 1382.17 40.0964   4
   0   6   1 1345.81 42.7650   6
   0   6   1 1336.56 58.1292  16
   0   6   1 1293.84 43.2052   3
   0   6   1 1260.90 57.3207  10
   0   6   1 1350.54 41.3614   5
   0   6   1 1278.33 43.3249   6
   0   6   1 1352.92 35.1387   1
   0   6   1 1381.17 50.5033  11
  -1  -6  -1 463.292 20.8191   5
  -1  -6  -1 461.626 18.6179   1
  -1  -6  -1 435.598 16.9073   1
  -1  -6  -1 452.448 17.5687   2
  -1  -6  -1 472.966 21.2148   8
  -1  -6  -1 473.669 23.4318   6
  -1  -6  -1 457.572 21.3596   6
   1   6   1 458.933 14.7710   1
   1   6   1 479.237 22.0285   3
   1   6   1 438.128 19.8177   5
   1   6   1 460.602 19.5988   4
   1   6   1 450.932 14.4888   1
   1   6   1 455.051 20.9968   6
   1   6   1 468.876 22.2733   6
  -2  -6  -1 68.6859 7.98938   8
  -2  -6  -1 74.7182 7.86432   5
  -2  -6  -1 66.4460 4.36927   9
  -2  -6  -1 70.7827 5.92255   2
  -2  -6  -1 78.0478 6.22245   1
  -2  -6  -1 74.2499 8.72690   6
  -2  -6  -1 63.1205 6.48109   1
  -2  -6  -1 72.6284 8.53569   6
   2   6   1 65.4221 7.85854   3
   2   6   1 71.5271 8.84535   6
   2   6   1 74.3548 7.95189   6
   2   6   1 78.0250 7.54738   4
   2   6   1 77.5978 4.57713   1
   2   6   1 66.6431 7.46088   5
   2   6   1 71.3024 4.51381   1
  -3  -6  -1 532.409 24.6520   5
  -3  -6  -1 514.016 17.7740   9
  -3  -6  -1 573.303 26.1258   6
  -3  -6  -1 553.310 25.7019   8
  -3  -6  -1 539.900 27.7752   6
  -3  -6  -1 528.534 22.5367   1
  -3  -6  -1 521.805 19.1227   2
  -3  -6  -1 537.858 20.5114   1
   3   6   1 532.530 23.6775   5
   3   6   1 556.126 16.4856   1
   3   6   1 525.659 25.7367   3
   3   6   1 536.395 23.3689   4
   3   6   1 509.334 26.0117   6
   3   6   1 531.731 24.3960   6
   3   6   1 523.562 16.2476   1
  -4  -6  -1 53.7409 9.04615   6
  -4  -6  -1 44.9869 6.27467   1
  -4  -6  -1 47.5050 4.57254   2
  -4  -6  -1 48.0864 4.83301   9
  -4  -6  -1 53.9998 8.42721   6
  -4  -6  -1 48.7845 7.43839   8
  -4  -6  -1 59.6862 7.42141   5
  -4  -6  -1 57.5765 6.60396   1
   4   6   1 49.5166 7.37831   6
   4   6   1 49.5867 6.75243   4
   4   6   1 40.7538 9.51008   6
   4   6   1 39.6028 7.80068   5
  -5  -6  -1 128.726 14.0373   6
  -5  -6  -1 128.214 12.1126   5
  -5  -6  -1 118.028 10.6424   1
  -5  -6  -1 126.460 13.7150   6
  -5  -6  -1 123.521 12.6522   8
  -5  -6  -1 111.903 10.6118   1
  -5  -6  -1 125.483 8.82177   9
   5   6   1 132.300 12.2269   6
   5   6   1 139.247 11.9217   4
  -6  -6  -1 187.418 16.1948   8
  -6  -6  -1 138.575 11.2173   9
  -6  -6  -1 168.629 17.2203   6
  -6  -6  -1 165.697 13.5198   1
  -6  -6  -1 197.045 16.9306   6
  -6  -6  -1 177.323 14.6850   5
   6   6   1 162.016 15.0275   6
   6   6   1 166.101 13.7211   4
  -7  -6  -1 12.6622 6.13151   6
  -7  -6  -1 5.01610 6.69428   6
  -7  -6  -1 -0.8674 3.05449   1
  -7  -6  -1 -2.7482 2.37729   5
  -7  -6  -1 -0.2560 3.13623   8
  -7  -6  -1 -8.8053 4.22526   9
   7   6   1 0.16816 2.13261   4
   7   6   1 -0.0715 4.84386   6
  13  -7  -1 64.7464 9.48951   1
  13  -7  -1 86.9238 13.2456   6
 -13   7   1 37.3890 8.77224   1
 -13   7   1 62.1720 12.2338   8
 -13   7   1 54.8984 14.7430   6
  12  -7  -1 112.178 11.0775   1
  12  -7  -1 104.294 13.5819   6
 -12   7   1 101.591 13.3234   8
 -12   7   1 112.300 17.0103   6
 -12   7   1 88.3708 6.93478   7
 -12   7   1 90.7717 10.8534   1
  11  -7  -1 33.6352 6.64993   1
  11  -7  -1 38.3390 9.22065   6
 -11   7   1 51.3028 7.49080   1
 -11   7   1 29.8990 9.27486   6
 -11   7   1 38.2868 8.53510   8
  10  -7  -1 259.176 15.7818   1
  10  -7  -1 265.190 19.4566   6
 -10   7   1 267.660 11.9267   7
 -10   7   1 239.975 21.4989   6
 -10   7   1 249.206 16.1788   1
   9  -7  -1 393.483 23.1161   6
   9  -7  -1 351.691 28.0405   1
   9  -7  -1 380.421 26.1824   6
   9  -7  -1 301.895 25.2746   8
   9  -7  -1 372.175 18.9672   1
  -9   7   1 405.460 26.7773   6
  -9   7   1 377.622 24.1055   6
  -9   7   1 383.677 11.8047   4
  -9   7   1 389.883 19.4277   1
  -9   7   1 387.092 19.7886   1
  -9   7   1 381.016 15.0178   7
   8  -7  -1 43.5246 5.84108   1
   8  -7  -1 39.3524 8.02159   8
   8  -7  -1 37.5433 6.83930   1
   8  -7  -1 60.6435 10.3070   6
   8  -7  -1 45.3506 7.13362   6
  -8   7   1 39.9430 3.24282   4
  -8   7   1 49.1128 5.02161   7
  -8   7   1 44.6027 6.67064   1
  -8   7   1 38.1228 8.47365   6
  -8   7   1 40.4429 10.1837   6
  -8   7   1 41.9691 5.93301   1
   7  -7  -1 544.840 29.3151   6
   7  -7  -1 586.828 23.0864   5
   7  -7  -1 569.579 25.8349   8
   7  -7  -1 548.391 23.5556   1
   7  -7  -1 549.383 30.1847   6
   7  -7  -1 557.342 22.9604   1
  -7   7   1 574.714 20.2584   7
  -7   7   1 550.345 27.0948   6
  -7   7   1 554.761 29.5006   6
  -7   7   1 559.016 22.6051   1
  -7   7   1 564.242 22.9453   1
   6  -7  -1 256.138 12.2534   7
   6  -7  -1 259.020 13.7696   1
   6  -7  -1 239.535 17.6140   6
   6  -7  -1 266.707 16.0785   8
   6  -7  -1 241.741 13.9545   1
   6  -7  -1 259.145 14.0311   5
   6  -7  -1 259.103 18.8570   6
  -6   7   1 256.008 12.2422   7
  -6   7   1 262.064 18.4581   6
  -6   7   1 250.026 13.3888   1
  -6   7   1 266.796 16.7396   6
  -6   7   1 263.729 13.2015   1
   5  -7  -1 535.006 27.6099   6
   5  -7  -1 558.014 21.6035   1
   5  -7  -1 540.489 26.9999   6
   5  -7  -1 543.832 21.5811   1
   5  -7  -1 520.458 23.7619   8
   5  -7  -1 527.228 22.0057   5
   5  -7  -1 516.288 20.0827   7
  -5   7   1 601.755 21.6821   7
  -5   7   1 544.368 20.5442   1
  -5   7   1 579.024 27.0489   6
  -5   7   1 593.581 20.8543   1
  -5   7   1 509.809 23.9105   6
   4  -7  -1 763.130 31.2157   6
   4  -7  -1 707.640 24.9988   1
   4  -7  -1 726.744 47.1829  10
   4  -7  -1 713.740 25.1694   1
   4  -7  -1 677.697 26.3891   5
   4  -7  -1 711.326 31.6395   6
   4  -7  -1 692.900 36.2344  15
   4  -7  -1 604.843 37.8358  13
   4  -7  -1 704.239 38.6022  17
   4  -7  -1 695.189 24.7387   7
  -4   7   1 687.843 27.7614   6
  -4   7   1 744.969 45.9760  10
  -4   7   1 750.312 23.9323   1
  -4   7   1 730.721 34.7705  15
  -4   7   1 734.634 30.5745   6
  -4   7   1 733.539 23.8415   1
  -4   7   1 672.411 42.8571  14
   3  -7  -1 71.6152 7.14841   5
   3  -7  -1 55.9660 7.93383   6
   3  -7  -1 65.2415 11.4056  15
   3  -7  -1 48.2140 13.9412  10
   3  -7  -1 63.4962 5.72649   1
   3  -7  -1 65.8271 6.21432   1
   3  -7  -1 62.7471 13.2287  13
   3  -7  -1 60.6046 6.45885   7
   3  -7  -1 75.3548 8.48786   6
   3  -7  -1 62.1048 13.1603  17
  -3   7   1 71.6899 11.2432  15
  -3   7   1 70.0560 5.48513   1
  -3   7   1 39.3505 13.2113  10
  -3   7   1 62.2369 7.24232   3
  -3   7   1 65.8974 5.38584   1
  -3   7   1 74.1354 13.1416  14
  -3   7   1 62.3149 6.79408   6
  -3   7   1 63.5001 7.75089   6
   2  -7  -1 604.691 27.7779   6
   2  -7  -1 608.530 26.3106   6
   2  -7  -1 605.653 21.4874   1
   2  -7  -1 584.728 24.2362   5
   2  -7  -1 607.417 22.2289   1
  -2   7   1 604.202 19.5448   1
  -2   7   1 601.454 26.0304   6
  -2   7   1 616.268 26.0336   3
  -2   7   1 623.915 20.0377   1
   1  -7  -1 438.399 22.8676   6
   1  -7  -1 426.996 17.8563   1
   1  -7  -1 427.667 20.1192   5
   1  -7  -1 414.553 16.7043   1
   1  -7  -1 435.370 21.3391   6
  -1   7   1 416.927 21.7778   6
  -1   7   1 443.575 20.0209   5
  -1   7   1 397.862 20.4819   3
  -1   7   1 435.381 14.9719   1
  -1   7   1 407.824 20.5351   6
   0  -7  -1 42.5059 6.24655   6
   0  -7  -1 35.5258 5.70164   5
   0  -7  -1 45.6035 7.43225   6
   0  -7  -1 45.8513 5.45614   1
   0  -7  -1 43.8164 4.72365   1
   0   7   1 38.6036 7.68313   5
   0   7   1 40.3482 6.90360   6
   0   7   1 32.3605 3.52652   1
   0   7   1 36.3533 3.59406   1
   0   7   1 35.8413 5.81438   3
   0   7   1 38.6572 5.41188   4
   0   7   1 37.4008 7.02922   6
  -1  -7  -1 660.519 24.3537   2
  -1  -7  -1 690.922 29.1131   8
  -1  -7  -1 718.515 29.3566   5
  -1  -7  -1 680.622 24.2421   1
  -1  -7  -1 692.017 26.1365   1
  -1  -7  -1 700.821 31.8849   6
  -1  -7  -1 733.227 30.3160   6
   1   7   1 705.448 20.5731   1
   1   7   1 723.203 28.3066   5
   1   7   1 673.278 20.2064   1
   1   7   1 715.369 27.4439   4
   1   7   1 688.276 29.9328   3
   1   7   1 707.245 30.7267   6
   1   7   1 676.859 28.7406   6
  -2  -7  -1 14.4751 4.34436   8
  -2  -7  -1 14.3002 3.92101   1
  -2  -7  -1 14.2809 3.64197   1
  -2  -7  -1 17.0343 5.47469   6
  -2  -7  -1 7.55244 3.40065   2
  -2  -7  -1 13.9399 2.11726   9
  -2  -7  -1 10.4869 4.97144   6
  -2  -7  -1 16.2564 4.96934   5
   2   7   1 10.2315 3.63200   4
   2   7   1 7.35866 4.68032   6
   2   7   1 23.1698 6.64783   3
   2   7   1 11.6899 3.93280   6
   2   7   1 9.45979 2.18686   1
   2   7   1 12.3597 2.36421   1
   2   7   1 4.96190 3.28536   5
  -3  -7  -1 136.847 14.1427   6
  -3  -7  -1 150.074 7.60203   9
  -3  -7  -1 141.368 13.3773   6
  -3  -7  -1 144.947 11.3261   1
  -3  -7  -1 147.578 12.6534   5
  -3  -7  -1 150.579 9.48755   2
  -3  -7  -1 132.828 12.5091   8
  -3  -7  -1 148.988 10.2468   1
   3   7   1 170.750 14.2392   3
   3   7   1 154.994 14.1893   6
   3   7   1 155.507 12.3607   4
   3   7   1 118.779 11.7453   5
   3   7   1 144.463 12.7543   6
  -4  -7  -1 151.450 15.4659   6
  -4  -7  -1 139.378 8.58700   2
  -4  -7  -1 167.334 14.6989   8
  -4  -7  -1 167.848 15.1478   6
  -4  -7  -1 169.668 12.7169   1
  -4  -7  -1 159.643 13.3714   5
  -4  -7  -1 157.142 8.66981   9
  -4  -7  -1 169.898 15.1512   1
   4   7   1 155.713 13.8566   6
   4   7   1 174.738 13.5107   4
  -5  -7  -1 7.71243 3.27772   8
  -5  -7  -1 -2.9854 2.09208   1
  -5  -7  -1 2.72800 4.53958   6
  -5  -7  -1 1.77955 5.47956   6
  -5  -7  -1 6.24625 3.66516   5
  -5  -7  -1 1.73302 2.65305   9
   5   7   1 -0.7787 2.00244   4
   5   7   1 -1.9286 3.89532   6
  -6  -7  -1 65.0500 12.8924   6
  -6  -7  -1 79.6439 10.3861   5
  -6  -7  -1 50.3850 9.16005   1
  -6  -7  -1 57.2131 10.6447   8
  -6  -7  -1 52.4810 11.4421   6
  -6  -7  -1 39.0467 7.25513   9
   6   7   1 66.9380 9.16879   4
   6   7   1 61.8790 11.9044   6
  13  -8  -1 6.99126 4.33358   1
  13  -8  -1 -0.9125 2.94642   5
  13  -8  -1 -2.2218 3.49418   6
 -13   8   1 1.38392 4.06401   1
 -13   8   1 7.80286 6.91933   6
  12  -8  -1 41.2497 9.20016   6
  12  -8  -1 26.4556 6.10833   5
 -12   8   1 40.4681 8.08697   1
 -12   8   1 31.8329 9.58524   6
  11  -8  -1 256.391 16.8270   1
  11  -8  -1 260.043 19.9718   6
  11  -8  -1 244.293 15.3265   5
 -11   8   1 213.461 22.3543   6
 -11   8   1 238.844 16.9842   1
 -11   8   1 271.560 11.6732   7
  10  -8  -1 13.4695 4.44697   1
  10  -8  -1 13.4560 4.44705   5
 -10   8   1 12.6198 6.26015   6
 -10   8   1 8.53440 3.27729   7
   9  -8  -1 362.749 26.7202   6
   9  -8  -1 361.462 26.7617   6
   9  -8  -1 398.319 20.1532   1
   9  -8  -1 395.492 19.3177   5
  -9   8   1 372.083 12.5889   4
  -9   8   1 407.747 15.9134   7
  -9   8   1 389.842 20.1119   1
  -9   8   1 374.828 19.1555   1
  -9   8   1 377.349 26.6245   6
   8  -8  -1 220.932 13.7852   1
   8  -8  -1 181.209 13.5011   1
   8  -8  -1 176.908 14.9671   8
   8  -8  -1 212.264 19.4056   6
   8  -8  -1 229.433 13.8454   5
   8  -8  -1 230.086 19.8818   6
  -8   8   1 233.980 11.5762   7
  -8   8   1 210.764 18.5732   6
  -8   8   1 188.666 16.7914   6
  -8   8   1 227.507 13.8779   1
  -8   8   1 212.707 13.4410   1
   7  -8  -1 126.759 10.0811   5
   7  -8  -1 100.478 10.9454   8
   7  -8  -1 110.447 9.50261   1
   7  -8  -1 140.522 14.6005   6
   7  -8  -1 121.996 14.2953   6
   7  -8  -1 125.339 10.3701   1
  -7   8   1 132.327 10.0387   1
  -7   8   1 126.031 8.80276   7
  -7   8   1 101.536 12.5997   6
  -7   8   1 126.342 12.5760   6
  -7   8   1 125.674 9.56901   1
   6  -8  -1 432.619 25.1791   6
   6  -8  -1 442.580 20.4033   1
   6  -8  -1 420.431 19.9293   5
   6  -8  -1 423.611 19.5581   1
   6  -8  -1 400.366 21.7447   8
   6  -8  -1 433.648 26.2329   6
   6  -8  -1 392.971 17.6771   7
  -6   8   1 417.865 24.3975   6
  -6   8   1 438.498 23.0273   6
  -6   8   1 412.064 18.3184   1
  -6   8   1 447.204 18.6432   1
   5  -8  -1 22.5352 4.89824   1
   5  -8  -1 37.0509 8.47209   6
   5  -8  -1 18.4768 4.87326   8
   5  -8  -1 21.3877 7.35395   6
   5  -8  -1 23.2896 4.97539   5
   5  -8  -1 21.0772 5.22181   1
  -5   8   1 28.8247 4.51338   1
  -5   8   1 21.7400 4.39428   1
  -5   8   1 27.3518 6.93997   6
  -5   8   1 22.9958 5.99290   6
   4  -8  -1 403.182 17.9747   1
   4  -8  -1 419.149 18.5909   1
   4  -8  -1 391.956 19.4772   5
   4  -8  -1 391.489 22.3624   6
   4  -8  -1 372.020 23.0391   6
  -4   8   1 414.932 21.4883   3
  -4   8   1 369.033 19.9447   6
  -4   8   1 417.265 16.5509   1
  -4   8   1 423.055 16.5550   1
  -4   8   1 393.961 22.1324   6
   3  -8  -1 159.484 10.1461   1
   3  -8  -1 155.825 13.9589   6
   3  -8  -1 143.733 10.1265   1
   3  -8  -1 168.343 13.7147   6
   3  -8  -1 169.124 11.9666   5
  -3   8   1 143.461 11.8872   3
  -3   8   1 129.962 10.9336   6
  -3   8   1 151.741 8.58221   1
  -3   8   1 157.273 8.82603   1
  -3   8   1 150.093 12.6695   6
   2  -8  -1 24.4164 6.31512   6
   2  -8  -1 26.2216 6.22052   5
   2  -8  -1 18.3296 4.23833   1
   2  -8  -1 25.1608 6.78693   6
   2  -8  -1 19.8827 4.60907   1
  -2   8   1 24.7942 6.32868   6
  -2   8   1 18.4552 3.38031   1
  -2   8   1 26.1818 6.31500   3
  -2   8   1 17.6951 3.42020   1
   1  -8  -1 285.689 19.2157   6
   1  -8  -1 264.764 16.5779   5
   1  -8  -1 267.484 13.5949   1
   1  -8  -1 290.690 18.0496   6
   1  -8  -1 273.502 14.6613   1
  -1   8   1 257.349 15.6559   5
  -1   8   1 298.674 11.5851   1
  -1   8   1 273.805 17.4420   3
  -1   8   1 274.581 11.4019   1
  -1   8   1 285.954 15.1934   4
  -1   8   1 270.145 18.2522   6
  -1   8   1 273.529 17.3218   6
   0  -8  -1 228.923 16.1371   6
   0  -8  -1 218.512 12.0669   1
   0  -8  -1 223.583 13.1607   1
   0  -8  -1 241.192 17.4719   6
   0  -8  -1 230.610 15.3406   5
   0   8   1 233.996 15.9425   3
   0   8   1 218.965 13.8700   4
   0   8   1 221.363 14.5458   5
   0   8   1 213.252 15.2338   6
   0   8   1 229.650 9.56700   1
   0   8   1 216.872 16.3503   6
   0   8   1 228.220 9.44688   1
  -1  -8  -1 120.302 12.2182   6
  -1  -8  -1 125.553 12.9067   6
  -1  -8  -1 119.312 11.3946   8
  -1  -8  -1 125.486 11.5287   5
  -1  -8  -1 119.116 9.95358   1
  -1  -8  -1 120.235 9.20886   1
   1   8   1 123.182 10.4039   4
   1   8   1 125.103 6.07512   1
   1   8   1 125.732 12.1461   3
   1   8   1 103.976 10.6537   5
   1   8   1 104.662 5.69184   1
   1   8   1 99.3432 12.1871   6
   1   8   1 95.7045 10.3818   6
  -2  -8  -1 116.918 11.3978   5
  -2  -8  -1 118.382 9.42804   1
  -2  -8  -1 149.409 14.7315   6
  -2  -8  -1 113.127 10.3056   1
  -2  -8  -1 116.064 12.7999   6
   2   8   1 118.966 11.0020   4
   2   8   1 98.5728 11.5404   6
   2   8   1 139.563 12.8310   3
  -3  -8  -1 8.00731 2.61439   1
  -3  -8  -1 1.23234 2.43990   8
  -3  -8  -1 1.86451 2.80690   6
  -3  -8  -1 -1.1580 1.85502   5
  -3  -8  -1 0.88492 1.42598   9
  -3  -8  -1 -0.5040 3.56892   6
   3   8   1 3.46194 2.58430   3
   3   8   1 -2.0262 2.97463   6
  -4  -8  -1 76.0607 10.9333   8
  -4  -8  -1 67.6280 6.10879   9
  -4  -8  -1 86.4252 9.38766   1
  -4  -8  -1 81.4142 10.6128   5
  -4  -8  -1 71.2112 11.9674   6
  -4  -8  -1 93.1075 13.2568   6
   4   8   1 90.9703 10.1504   4
   4   8   1 91.3228 12.1165   6
  -5  -8  -1 6.99211 3.78380   1
  -5  -8  -1 8.78159 6.80864   6
  -5  -8  -1 10.5954 5.59295   5
  -5  -8  -1 10.8134 6.40597   6
  -5  -8  -1 11.7100 5.12584   8
  -5  -8  -1 10.9644 4.35072   9
   5   8   1 6.00304 3.26871   4
   5   8   1 8.02353 5.59429   6
  13  -9  -1 102.963 17.4504   6
  13  -9  -1 77.6089 9.93665   5
  13  -9  -1 86.7676 11.7815   1
 -13   9   1 66.0414 15.3581   6
 -13   9   1 73.8122 12.2170   1
  12  -9  -1 1.77559 3.08852   1
  12  -9  -1 9.02988 6.23449   6
 -12   9   1 3.51940 4.95491   6
 -12   9   1 -0.6794 3.03319   1
  11  -9  -1 175.536 20.5784   6
  11  -9  -1 148.239 11.7598   5
  11  -9  -1 164.791 13.4830   1
 -11   9   1 145.355 18.0744   6
 -11   9   1 126.171 12.6439   1
  10  -9  -1 49.2509 7.75490   1
  10  -9  -1 42.6697 11.8312   6
  10  -9  -1 70.8126 7.92084   5
 -10   9   1 56.0822 12.1815   6
 -10   9   1 67.9745 4.35231   4
 -10   9   1 58.1647 8.31113   1
   9  -9  -1 22.2493 8.27173   6
   9  -9  -1 30.2341 6.56118   1
   9  -9  -1 25.2570 8.31878   6
   9  -9  -1 35.4207 7.51307   5
  -9   9   1 37.0088 7.31208   1
  -9   9   1 36.8360 10.4054   6
  -9   9   1 28.0456 3.82042   4
   8  -9  -1 283.892 17.0494   1
   8  -9  -1 273.343 22.7091   6
   8  -9  -1 289.155 16.9976   5
   8  -9  -1 291.480 22.7179   6
  -8   9   1 279.977 16.1090   1
  -8   9   1 317.051 16.7336   1
  -8   9   1 322.782 23.4132   6
   7  -9  -1 26.2855 6.06008   5
   7  -9  -1 19.8560 6.96631   6
   7  -9  -1 19.5406 5.27685   1
   7  -9  -1 12.9337 6.87551   6
   7  -9  -1 26.5836 6.63891   1
  -7   9   1 22.2708 5.24769   1
  -7   9   1 11.6348 3.86107   1
  -7   9   1 14.4988 5.65889   6
   6  -9  -1 137.942 10.7310   1
   6  -9  -1 162.389 15.3331   6
   6  -9  -1 139.400 12.9606   8
   6  -9  -1 136.056 11.2585   1
   6  -9  -1 141.680 11.6670   5
   6  -9  -1 154.630 15.5877   6
  -6   9   1 158.244 15.3716   6
  -6   9   1 133.756 12.8960   6
  -6   9   1 155.861 10.4710   1
  -6   9   1 154.989 10.4405   1
   5  -9  -1 600.186 30.4952   6
   5  -9  -1 591.010 32.0417   6
   5  -9  -1 572.364 24.2462   1
   5  -9  -1 590.394 24.9437   1
   5  -9  -1 572.018 25.9239   5
   5  -9  -1 557.651 27.5708   8
  -5   9   1 578.357 27.7228   6
  -5   9   1 630.363 29.2692   3
  -5   9   1 600.023 30.3203   6
  -5   9   1 613.564 22.6872   1
  -5   9   1 626.355 22.5294   1
   4  -9  -1 52.5457 8.52434   6
   4  -9  -1 48.6167 9.88208   6
   4  -9  -1 48.5065 6.96358   5
   4  -9  -1 44.8685 6.17764   1
   4  -9  -1 44.2582 6.15452   1
  -4   9   1 48.3874 5.44634   1
  -4   9   1 48.4431 7.52633   3
  -4   9   1 51.8911 8.12781   6
  -4   9   1 41.0399 8.49672   6
  -4   9   1 52.0658 5.39627   1
   3  -9  -1 126.896 13.7270   6
   3  -9  -1 146.721 10.5190   1
   3  -9  -1 158.523 12.3973   5
   3  -9  -1 157.984 14.1762   6
   3  -9  -1 154.535 11.0279   1
  -3   9   1 134.648 13.1260   6
  -3   9   1 142.885 12.1516   6
  -3   9   1 158.546 13.3311   3
  -3   9   1 161.748 9.13806   1
  -3   9   1 142.018 8.63131   1
   2  -9  -1 46.7669 6.04234   1
   2  -9  -1 39.2990 8.92035   6
   2  -9  -1 50.4603 8.63382   6
   2  -9  -1 28.0094 7.00714   5
   2  -9  -1 37.2038 6.50410   1
  -2   9   1 30.7019 6.25665   6
  -2   9   1 28.2235 4.11189   1
  -2   9   1 40.6926 8.96389   3
  -2   9   1 33.4561 7.27434   6
   1  -9  -1 41.8770 8.86090   6
   1  -9  -1 26.8318 6.17917   5
   1  -9  -1 33.0826 6.00502   1
   1  -9  -1 27.1692 6.04795   1
   1  -9  -1 28.6949 8.02247   6
  -1   9   1 30.6373 3.78894   1
  -1   9   1 26.7378 5.95089   4
  -1   9   1 31.8269 7.57267   3
  -1   9   1 32.0178 4.05190   1
  -1   9   1 26.3578 6.67953   6
  -1   9   1 24.5432 7.36600   6
   0  -9  -1 64.4642 8.54249   5
   0  -9  -1 72.7212 10.9540   6
   0  -9  -1 80.4879 11.0703   6
   0  -9  -1 67.0215 7.79880   1
   0  -9  -1 65.4973 7.64195   1
   0   9   1 78.3444 8.40025   4
   0   9   1 74.5008 9.59463   3
   0   9   1 76.0636 10.1646   6
   0   9   1 74.3332 5.14241   1
   0   9   1 70.1405 4.76049   1
  -1  -9  -1 7.17333 4.32448   5
  -1  -9  -1 -0.7871 3.74904   6
  -1  -9  -1 5.07077 5.68385   1
  -1  -9  -1 -1.1685 2.53299   1
  -1  -9  -1 3.81498 2.64169   8
  -1  -9  -1 2.85111 5.06767   6
   1   9   1 9.21689 3.92598   6
   1   9   1 -0.5016 2.67331   3
   1   9   1 2.12561 2.17805   4
  -2  -9  -1 19.2132 6.97485   6
  -2  -9  -1 20.7392 5.92472   1
  -2  -9  -1 7.39786 5.53510   6
  -2  -9  -1 13.3795 4.78764   5
  -2  -9  -1 18.8744 6.19336   8
   2   9   1 18.4958 5.79384   6
   2   9   1 19.6602 6.19371   3
   2   9   1 17.9162 4.95181   4
  -3  -9  -1 21.2912 8.35725   6
  -3  -9  -1 20.0336 5.99564   5
  -3  -9  -1 23.4832 7.54006   8
  -3  -9  -1 23.7028 6.04105   1
  -3  -9  -1 28.3643 8.27939   6
   3   9   1 8.15781 6.32637   6
   3   9   1 26.8199 7.79096   3
   3   9   1 25.8307 7.13431   4
  -4  -9  -1 -1.4565 3.38866   8
  -4  -9  -1 -0.8778 3.68278   6
  -4  -9  -1 -2.1541 2.96496   5
  -4  -9  -1 3.67457 3.69357   1
   4   9   1 0.30230 3.04102   4
   4   9   1 0.62339 5.25126   6
  12 -10  -1 23.0564 10.0278   6
  12 -10  -1 39.2024 7.72425   1
  12 -10  -1 45.1493 8.05532   5
 -12  10   1 53.4607 13.0316   6
 -12  10   1 40.6954 8.53330   1
  11 -10  -1 4.43003 3.70384   5
  11 -10  -1 12.2860 4.80026   1
  11 -10  -1 -1.2458 7.18770   6
 -11  10   1 16.2648 7.91658   6
 -11  10   1 2.89402 3.51121   1
  10 -10  -1 153.513 18.5392   6
  10 -10  -1 179.234 14.2184   1
  10 -10  -1 177.685 13.6430   5
 -10  10   1 163.011 18.6298   6
 -10  10   1 171.822 8.29982   4
 -10  10   1 178.083 13.7095   1
   9 -10  -1 10.7360 4.51201   5
   9 -10  -1 12.1524 6.47421   6
   9 -10  -1 23.6923 5.90979   1
  -9  10   1 20.3977 7.09886   6
  -9  10   1 14.4605 4.49309   1
   8 -10  -1 45.8227 7.12748   5
   8 -10  -1 60.8426 13.4741   6
   8 -10  -1 58.0555 11.6978   6
   8 -10  -1 46.6089 7.09251   1
  -8  10   1 67.7760 11.8341   6
  -8  10   1 41.6587 7.89238   1
  -8  10   1 35.8604 6.70948   1
   7 -10  -1 43.9592 6.77097   5
   7 -10  -1 45.0998 6.66454   1
   7 -10  -1 38.2186 10.0306   6
   7 -10  -1 40.8661 11.2697   6
  -7  10   1 41.8481 6.03811   1
  -7  10   1 51.5152 7.38840   1
  -7  10   1 36.5718 8.59588   6
   6 -10  -1 1.17332 3.57455   6
   6 -10  -1 8.51579 5.81852   6
   6 -10  -1 9.86723 4.38860   5
   6 -10  -1 9.33114 3.60939   1
  -6  10   1 9.64095 3.94891   1
  -6  10   1 4.26552 3.27231   3
  -6  10   1 6.52852 2.60020   1
  -6  10   1 16.4298 5.47752   6
   5 -10  -1 128.378 11.2673   1
   5 -10  -1 124.899 14.4278   6
   5 -10  -1 106.444 14.5872   6
   5 -10  -1 132.614 11.7688   5
  -5  10   1 149.392 14.0125   3
  -5  10   1 139.490 9.45857   1
  -5  10   1 140.008 9.70366   1
  -5  10   1 119.566 14.0153   6
   4 -10  -1 17.9463 7.04500   6
   4 -10  -1 23.6515 5.09693   1
   4 -10  -1 9.25989 4.23840   1
   4 -10  -1 14.1935 4.86474   5
   4 -10  -1 13.0167 5.96993   6
  -4  10   1 16.5178 3.72084   1
  -4  10   1 19.1442 6.20831   6
  -4  10   1 13.6559 4.05737   1
  -4  10   1 25.6336 6.59630   3
   3 -10  -1 9.77167 3.58907   1
   3 -10  -1 10.0033 5.34685   6
   3 -10  -1 1.96064 3.14056   1
   3 -10  -1 16.3567 5.34102   6
  -3  10   1 11.5013 2.92166   1
  -3  10   1 9.24643 2.52905   1
  -3  10   1 5.93189 4.37285   6
  -3  10   1 12.1953 5.07203   3
   2 -10  -1 64.6477 10.2635   6
   2 -10  -1 65.5962 8.05545   1
   2 -10  -1 60.2899 10.4498   6
   2 -10  -1 84.6182 9.61281   5
  -2  10   1 71.6248 8.18039   4
  -2  10   1 71.1090 5.86569   1
  -2  10   1 77.5035 10.0289   3
  -2  10   1 64.6722 10.0695   6
  -2  10   1 65.3304 5.66848   1
   1 -10  -1 -4.6890 4.25137   6
   1 -10  -1 0.31341 2.04011   1
   1 -10  -1 -1.5628 2.22070   5
   1 -10  -1 -0.6336 3.34469   6
  -1  10   1 1.66988 2.26318   4
  -1  10   1 -2.3643 3.01770   6
  -1  10   1 3.35303 2.13129   1
  -1  10   1 2.97393 1.87811   1
  -1  10   1 5.77237 3.33408   3
   0 -10  -1 12.2626 4.81965   5
   0 -10  -1 12.3125 3.81068   1
   0 -10  -1 14.5677 5.38468   8
   0 -10  -1 11.5185 5.60592   6
   0 -10  -1 21.5945 7.53430   6
   0  10   1 9.54746 4.50516   3
   0  10   1 11.1299 4.29049   4
   0  10   1 8.35973 4.53909   6
  -1 -10  -1 -1.3878 2.21707   8
  -1 -10  -1 11.0045 6.57467   6
  -1 -10  -1 10.7106 4.85461   5
  -1 -10  -1 1.98287 3.20290   1
  -1 -10  -1 2.29871 6.11543   6
   1  10   1 12.1035 5.77368   3
   1  10   1 4.29468 3.24417   4
   1  10   1 14.2658 5.71658   6
  -2 -10  -1 5.54086 3.14502   5
  -2 -10  -1 1.76924 3.25948   8
  -2 -10  -1 4.02287 3.73515   1
  -2 -10  -1 0.83496 6.32117   6
  -2 -10  -1 8.23894 7.32870   6
   2  10   1 7.53327 4.07989   4
   2  10   1 2.55461 3.17241   3
   2  10   1 9.17761 5.26832   6
  -3 -10  -1 -2.8568 6.05129   6
  -3 -10  -1 5.33071 5.10815   1
  -3 -10  -1 -0.7625 3.58450   5
  -3 -10  -1 6.85377 3.95998   8
   3  10   1 11.5972 6.27774   6
   3  10   1 0.45917 3.01791   4
  11 -11  -1 20.2138 5.69725   5
  11 -11  -1 24.1746 10.3105   6
  11 -11  -1 27.9020 6.77323   1
 -11  11   1 27.4568 11.4165   6
 -11  11   1 24.8864 6.69121   1
  10 -11  -1 30.2230 7.29486   1
  10 -11  -1 24.2523 10.7919   6
  10 -11  -1 28.9652 7.04687   5
 -10  11   1 27.2867 6.60147   1
 -10  11   1 15.1561 8.99496   6
   9 -11  -1 18.1625 7.58364   6
   9 -11  -1 31.8577 7.32934   5
   9 -11  -1 29.7258 7.45216   1
  -9  11   1 25.3208 9.19962   6
  -9  11   1 26.7758 6.22150   1
   8 -11  -1 -1.5390 3.99852   6
   8 -11  -1 -3.3622 2.05573   1
   8 -11  -1 -2.4310 2.24800   5
   8 -11  -1 2.24545 6.80171   6
  -8  11   1 -2.1357 4.60428   6
  -8  11   1 1.46732 2.04811   1
   7 -11  -1 21.5397 5.35733   5
   7 -11  -1 18.1566 5.71355   1
   7 -11  -1 17.7391 7.53881   6
   7 -11  -1 24.9242 8.98708   6
  -7  11   1 13.9949 4.12042   1
  -7  11   1 24.6182 6.21892   1
  -7  11   1 14.3029 5.71155   3
  -7  11   1 25.9231 7.93082   6
   6 -11  -1 47.2849 11.3067   6
   6 -11  -1 46.6366 9.80989   5
   6 -11  -1 28.9382 9.49715   6
   6 -11  -1 29.5971 6.58011   1
  -6  11   1 33.9173 8.79066   6
  -6  11   1 59.2064 9.10777   3
  -6  11   1 37.9875 6.48353   1
  -6  11   1 35.2955 6.44068   1
   5 -11  -1 -1.0372 1.69261   5
   5 -11  -1 -4.1758 3.54516   6
   5 -11  -1 -0.7575 1.99356   1
  -5  11   1 4.86310 3.92453   6
  -5  11   1 -1.4773 1.82191   1
  -5  11   1 -2.2176 2.97792   3
  -5  11   1 6.00622 3.31790   1
   4 -11  -1 8.86219 6.48072   6
   4 -11  -1 6.15685 3.63847   5
   4 -11  -1 8.37747 3.91626   1
   4 -11  -1 18.3988 7.20857   6
  -4  11   1 9.07788 3.64790   4
  -4  11   1 5.96153 2.65703   1
  -4  11   1 9.43169 3.61648   1
  -4  11   1 14.1166 5.74018   6
  -4  11   1 9.66995 4.35588   3
   3 -11  -1 -0.6472 2.86664   6
   3 -11  -1 0.82007 2.29284   5
   3 -11  -1 -0.9475 2.55681   1
   3 -11  -1 10.6895 6.16374   6
  -3  11   1 4.32340 2.85229   1
  -3  11   1 0.10668 2.47175   4
  -3  11   1 0.12631 4.46191   6
   2 -11  -1 13.9980 6.23112   6
   2 -11  -1 2.78560 3.10308   1
   2 -11  -1 2.44881 3.66195   6
   2 -11  -1 3.63276 3.60988   5
  -2  11   1 3.41235 2.43964   4
  -2  11   1 2.00279 2.11060   1
  -2  11   1 2.63110 3.43247   3
  -2  11   1 0.85977 4.43344   6
  -2  11   1 1.62286 2.58178   1
   1 -11  -1 2.26247 2.96020   6
   1 -11  -1 -3.0944 5.83575   6
   1 -11  -1 1.17731 2.92819   1
   1 -11  -1 -2.2788 3.08414   5
  -1  11   1 1.59763 5.22513   6
  -1  11   1 2.25024 2.98612   3
  -1  11   1 2.81971 2.72318   4
   0 -11  -1 6.56121 4.17074   6
   0 -11  -1 -0.0428 2.96600   1
   0 -11  -1 -2.1558 6.66841   6
   0 -11  -1 0.51957 2.56259   8
   0  11   1 1.52961 3.72294   3
   0  11   1 0.48887 2.51340   4
   0  11   1 6.38685 5.27109   6
  -1 -11  -1 0.95813 3.98156   5
  -1 -11  -1 7.68526 5.62699   6
  -1 -11  -1 9.20107 5.51454   8
  -1 -11  -1 14.3961 4.94831   1
   1  11   1 -2.6910 6.52615   6
   1  11   1 8.43385 4.37104   3
   1  11   1 2.06287 3.56585   4
  10 -12  -1 2.77277 3.34241   1
  10 -12  -1 6.51451 4.21742   5
  10 -12  -1 4.72875 7.13366   6
 -10  12   1 1.51183 2.44333   4
 -10  12   1 6.30457 4.53853   1
 -10  12   1 6.36916 7.30219   6
   9 -12  -1 4.90778 3.93591   5
   9 -12  -1 8.75144 3.94248   1
   9 -12  -1 -3.2709 4.81539   6
  -9  12   1 -1.1557 5.50907   6
  -9  12   1 9.21751 4.52512   1
  -9  12   1 1.26422 3.38048   3
   8 -12  -1 5.16518 6.60654   6
   8 -12  -1 8.94503 4.21443   5
   8 -12  -1 -1.6648 3.16797   1
  -8  12   1 3.81405 3.60011   1
  -8  12   1 7.27036 2.86907   9
  -8  12   1 1.11137 5.50909   6
  -8  12   1 5.68626 4.55676   3
   7 -12  -1 2.44221 4.67696   6
   7 -12  -1 4.84707 3.65632   5
   7 -12  -1 11.7476 9.03359   6
   7 -12  -1 3.80022 2.59936   1
  -7  12   1 2.61255 5.23608   6
  -7  12   1 -1.9234 4.88596   1
  -7  12   1 -1.3904 2.51073   1
  -7  12   1 -2.6686 2.24008   3
   6 -12  -1 -0.9367 3.80184   6
   6 -12  -1 -2.7404 2.68837   1
   6 -12  -1 8.46949 7.17395   6
   6 -12  -1 4.80814 3.60889   5
  -6  12   1 -3.9459 3.96438   1
  -6  12   1 1.73082 2.69638   3
  -6  12   1 11.5569 6.60625   6
   5 -12  -1 4.44947 6.24828   6
   5 -12  -1 3.75281 7.16411   6
   5 -12  -1 7.50942 3.58496   5
   5 -12  -1 -5.7664 2.51932   1
  -5  12   1 7.35917 4.13869   1
  -5  12   1 2.21232 2.67464   4
  -5  12   1 8.42098 6.51044   6
  -5  12   1 1.81946 2.54986   1
  -5  12   1 2.04854 4.20695   3
   4 -12  -1 5.63364 3.96417   5
   4 -12  -1 4.75651 3.52977   1
   4 -12  -1 -6.0416 6.72705   6
  -4  12   1 4.39277 2.89695   4
  -4  12   1 3.98492 5.52658   6
  -4  12   1 -0.1278 3.33575   1
  -4  12   1 10.3378 4.29777   3
   3 -12  -1 -2.1443 2.32974   1
   3 -12  -1 -0.8296 4.24434   6
   3 -12  -1 -11.079 6.03624   6
   3 -12  -1 0.62353 3.14970   5
  -3  12   1 1.35906 2.09064   4
  -3  12   1 -2.9375 5.51621   6
  -3  12   1 0.39008 2.46540   1
  -3  12   1 6.57817 3.75103   3
  -3  12   1 1.57392 2.85778   1
   2 -12  -1 1.30394 6.36539   6
   2 -12  -1 -6.0904 7.10777   6
   2 -12  -1 1.31341 2.83611   1
   2 -12  -1 4.64618 4.54778   5
  -2  12   1 7.85139 4.59558   3
  -2  12   1 -0.5071 6.60502   6
  -2  12   1 -3.2370 2.52659   4
   1 -12  -1 12.1418 5.73719   5
   1 -12  -1 9.90448 5.58060   1
   1 -12  -1 9.97593 6.46893   6
   1 -12  -1 3.30710 4.69957   8
  -1  12   1 13.7646 5.78867   3
  -1  12   1 10.1493 8.42722   6
  -1  12   1 6.24923 4.24800   4
  -9  13   1 -0.7184 4.00082   1
  -9  13   1 2.08693 7.45015   6
   8 -13  -1 0.99013 4.03978   1
   8 -13  -1 -0.7675 4.59869   5
   8 -13  -1 4.98065 5.14612   6
  -8  13   1 -4.7201 2.64008   4
  -8  13   1 1.42972 8.38743   6
  -8  13   1 0.14854 3.38218   1
  -8  13   1 -2.0683 2.78570   3
   7 -13  -1 -3.6762 5.06425   6
   7 -13  -1 -4.5571 3.51634   1
   7 -13  -1 -4.9625 2.75341   5
  -7  13   1 6.31775 7.05883   6
  -7  13   1 -1.7615 2.91475   1
  -7  13   1 -4.4556 4.02241   3
  -7  13   1 -0.8866 2.55874   4
   6 -13  -1 -2.7284 6.03458   6
   6 -13  -1 7.10095 3.92624   5
   6 -13  -1 -1.0002 3.04634   1
  -6  13   1 11.9731 3.94170   1
  -6  13   1 -3.1226 6.79420   6
  -6  13   1 -0.0563 2.58599   4
  -6  13   1 5.54491 3.98247   3
   5 -13  -1 14.6282 5.69490   1
   5 -13  -1 7.03339 4.85871   5
   5 -13  -1 6.72194 5.22840   6
  -5  13   1 2.97261 6.12297   6
  -5  13   1 7.79895 3.63170   4
   4 -13  -1 1.15571 4.17827   6
   4 -13  -1 -6.9056 3.66396   1
   4 -13  -1 -0.1263 3.87048   5
  -4  13   1 -0.3308 2.95736   3
  -4  13   1 1.61125 2.94719   4
  -4  13   1 -4.5382 2.80913   1
  -4  13   1 12.2400 6.84257   6
   3 -13  -1 9.06996 6.29377   6
   3 -13  -1 3.09302 3.99755   5
   3 -13  -1 -5.2762 3.32394   1
  -3  13   1 15.2231 7.85195   6
  -3  13   1 3.80803 3.21821   4
  -3  13   1 -3.9697 2.84956   3
  -2  13  -2 83.6510 16.3929   6
  -2  13  -2 90.2109 11.3322   3
  -2  13  -2 79.1668 9.89781   1
   2 -13   2 101.478 16.4969   6
   2 -13   2 96.8781 12.7510   1
   2 -13   2 89.6043 14.1803   5
  -3  13  -2 -0.8466 5.48781   6
  -3  13  -2 2.61801 2.86023   1
  -3  13  -2 3.76827 4.03215   3
   3 -13   2 -2.0017 3.40567   1
   3 -13   2 9.34555 5.65808   5
   3 -13   2 -5.6571 6.94357   6
  -4  13  -2 120.139 13.0090   3
  -4  13  -2 124.724 11.2145   1
  -4  13  -2 101.356 17.4019   6
   4 -13   2 118.337 18.9886   6
   4 -13   2 130.482 13.7306   1
   4 -13   2 114.558 13.6669   5
  -5  13  -2 110.017 16.4175   6
  -5  13  -2 94.9718 10.4724   1
  -5  13  -2 84.3037 11.5131   3
   5 -13   2 103.513 13.3103   5
   5 -13   2 103.905 12.4374   1
   5 -13   2 98.3355 15.9258   6
  -6  13  -2 25.0588 8.61379   6
  -6  13  -2 25.4420 6.82409   3
   6 -13   2 32.1693 8.56881   1
   6 -13   2 28.1116 8.33005   5
   6 -13   2 10.5635 8.08389   6
  -7  13  -2 82.5149 10.1442   1
  -7  13  -2 56.1221 13.1284   6
  -7  13  -2 77.7667 10.8871   3
  -7  13  -2 75.4716 7.70634   9
   7 -13   2 58.5712 11.1618   5
   7 -13   2 78.4830 13.1127   1
   7 -13   2 65.7852 14.5264   6
  -8  13  -2 26.4645 5.79909   9
  -8  13  -2 34.5777 7.64046   1
  -8  13  -2 18.7690 10.7126   6
  -8  13  -2 43.6059 10.0386   3
   8 -13   2 24.1737 7.43154   5
   8 -13   2 27.4134 7.10300   1
   8 -13   2 22.5714 8.91438   6
  -9  13  -2 28.4171 7.06607   1
  -9  13  -2 25.3606 10.5331   6
  -9  13  -2 34.1249 6.71024   9
   9 -13   2 23.9816 7.69207   5
   9 -13   2 46.1216 13.8067   6
   9 -13   2 26.9493 7.82138   1
   1  12  -2 21.8508 9.07523   6
   1  12  -2 17.9155 5.09311   1
   1  12  -2 25.6277 6.91883   4
  -1 -12   2 5.28193 7.45626   6
  -1 -12   2 28.6649 9.62750   5
  -1 -12   2 22.7746 7.20932   8
  -1 -12   2 22.1025 7.08145   1
   0  12  -2 70.2476 8.52839   1
   0  12  -2 103.087 15.7973   6
   0  12  -2 75.6398 10.3144   3
   0  12  -2 77.5064 12.1398   1
   0 -12   2 86.0914 11.8577   5
   0 -12   2 75.4686 12.0302   1
   0 -12   2 47.0824 11.1796   6
   0 -12   2 70.3978 10.9817   8
  -1  12  -2 7.21541 6.27196   1
  -1  12  -2 25.3226 8.91051   6
  -1  12  -2 17.6330 5.89989   3
  -1  12  -2 20.9084 5.24322   1
   1 -12   2 26.9818 6.11278   1
   1 -12   2 24.3887 7.32312   5
  -2  12  -2 108.679 15.4904   6
  -2  12  -2 91.7803 11.0172   3
  -2  12  -2 115.806 15.7544   1
   2 -12   2 82.1172 29.2770   6
   2 -12   2 86.6391 18.3481   6
   2 -12   2 74.4025 11.1092   5
   2 -12   2 76.6369 10.6294   1
  -3  12  -2 143.078 13.5986   3
  -3  12  -2 119.018 15.0902   6
  -3  12  -2 113.119 10.3625   1
   3 -12   2 117.764 13.4237   5
   3 -12   2 114.886 16.3077   6
   3 -12   2 116.238 12.4246   1
  -4  12  -2 13.1709 5.11954   3
  -4  12  -2 30.2428 10.3752   6
  -4  12  -2 7.11407 4.04599   1
   4 -12   2 7.73780 4.48040   1
   4 -12   2 9.73006 4.70443   5
   4 -12   2 19.3171 6.94286   6
  -5  12  -2 178.198 12.9870   1
  -5  12  -2 157.806 18.2097   6
  -5  12  -2 173.370 15.2948   3
   5 -12   2 176.704 15.4142   5
   5 -12   2 169.364 14.6904   1
   5 -12   2 186.377 20.4835   6
  -6  12  -2 29.0023 4.77038   9
  -6  12  -2 42.8113 9.24049   3
  -6  12  -2 30.5475 9.64631   6
  -6  12  -2 21.2650 5.64519   1
   6 -12   2 26.7388 8.89796   6
   6 -12   2 38.5243 8.10779   5
   6 -12   2 26.4996 7.43187   1
  -7  12  -2 54.2520 11.4027   3
  -7  12  -2 50.5104 11.5225   6
  -7  12  -2 52.2495 9.27842   1
  -7  12  -2 55.8708 7.00008   9
   7 -12   2 46.0951 9.14716   5
   7 -12   2 60.4475 9.52098   1
   7 -12   2 34.3513 11.9529   6
  -8  12  -2 124.511 16.9937   6
  -8  12  -2 109.096 11.0772   1
   8 -12   2 108.600 11.9822   5
   8 -12   2 111.477 12.6233   1
   8 -12   2 115.174 17.5334   6
  -9  12  -2 7.96203 7.05756   6
  -9  12  -2 2.74573 3.96546   1
   9 -12   2 1.26236 5.06276   6
   9 -12   2 2.34335 3.56581   5
   9 -12   2 -2.4420 2.87616   1
 -10  12  -2 85.2805 19.1722   6
 -10  12  -2 120.566 12.8053   1
  10 -12   2 111.841 18.6922   6
  10 -12   2 132.711 12.4929   5
  10 -12   2 90.8670 12.0240   1
   2  11  -2 149.580 10.6765   1
   2  11  -2 158.104 19.3343   6
   2  11  -2 129.631 14.0943   1
   2  11  -2 184.978 15.5263   3
   2  11  -2 136.540 13.3924   4
  -2 -11   2 188.775 17.4240   5
  -2 -11   2 183.788 21.0470   6
  -2 -11   2 146.853 14.9774   1
  -2 -11   2 162.898 15.8253   8
   1  11  -2 4.67265 4.28830   6
   1  11  -2 4.73783 3.14710   1
   1  11  -2 -3.6930 4.38271   1
  -1 -11   2 -1.7856 2.73293   5
  -1 -11   2 5.12093 8.21816   6
  -1 -11   2 2.11335 4.15959   6
   0  11  -2 70.6280 9.45214   3
   0  11  -2 72.9244 12.3871   6
   0  11  -2 75.0022 9.19502   1
   0  11  -2 58.1876 7.76328   1
   0 -11   2 47.6649 12.7504   6
   0 -11   2 54.8001 12.1073   6
   0 -11   2 59.7610 10.7403   1
   0 -11   2 69.2478 10.4210   5
   0 -11   2 64.0110 9.71648   8
  -1  11  -2 181.510 12.1674   1
  -1  11  -2 172.765 14.3041   3
  -1  11  -2 172.118 18.2449   6
   1 -11   2 179.060 14.9802   1
   1 -11   2 159.061 18.9818   6
   1 -11   2 168.049 15.6962   5
   1 -11   2 181.816 19.5932   6
  -2  11  -2 14.5884 5.88444   6
  -2  11  -2 4.87373 4.12386   3
  -2  11  -2 4.38383 3.09541   1
  -2  11  -2 3.81285 3.85364   1
   2 -11   2 9.57791 3.81251   1
   2 -11   2 -5.2863 6.21993   6
   2 -11   2 1.26678 2.48580   5
   2 -11   2 7.93974 5.77471   6
  -3  11  -2 168.808 12.2743   1
  -3  11  -2 180.355 14.5471   3
  -3  11  -2 175.645 12.3156   1
  -3  11  -2 171.904 17.2493   6
   3 -11   2 188.314 14.5859   1
   3 -11   2 179.949 15.0917   5
   3 -11   2 190.597 18.9332   6
   3 -11   2 165.400 18.1817   6
  -4  11  -2 124.540 15.3165   6
  -4  11  -2 123.535 6.37564   9
  -4  11  -2 105.980 9.59337   1
  -4  11  -2 109.127 10.5562   1
  -4  11  -2 132.969 12.6168   3
   4 -11   2 116.120 11.2028   1
   4 -11   2 111.345 12.0747   5
   4 -11   2 102.178 14.8081   6
   4 -11   2 118.555 15.3266   6
  -5  11  -2 82.1886 9.00884   1
  -5  11  -2 77.2964 6.22391   9
  -5  11  -2 93.6232 10.8624   3
  -5  11  -2 97.9039 14.3522   6
   5 -11   2 82.7529 9.82325   5
   5 -11   2 69.6972 12.3179   6
   5 -11   2 71.8126 9.45813   1
   5 -11   2 100.177 17.2874   6
  -6  11  -2 282.088 17.0074   1
  -6  11  -2 289.933 14.1004   9
  -6  11  -2 295.254 19.7912   3
  -6  11  -2 317.941 24.0498   6
   6 -11   2 282.936 18.5385   5
   6 -11   2 309.328 19.4779   1
   6 -11   2 278.856 23.7153   6
   6 -11   2 291.241 24.2724   6
  -7  11  -2 14.6022 5.45616   6
  -7  11  -2 0.21282 2.02074   1
   7 -11   2 2.71412 4.75634   6
   7 -11   2 7.18879 3.78109   5
   7 -11   2 5.46886 3.30999   1
  -8  11  -2 136.482 16.8253   6
  -8  11  -2 114.348 11.3083   1
   8 -11   2 149.044 13.4334   1
   8 -11   2 124.926 17.3175   6
   8 -11   2 136.746 11.9668   5
  -9  11  -2 62.7190 14.2758   6
  -9  11  -2 61.9743 9.07372   1
   9 -11   2 79.1860 9.18035   5
   9 -11   2 73.0996 9.30681   1
   9 -11   2 88.1665 14.9111   6
 -10  11  -2 3.22972 6.71523   6
 -10  11  -2 1.03690 3.30676   1
  10 -11   2 2.53625 5.49359   6
  10 -11   2 3.86196 3.05113   5
  10 -11   2 -0.4012 2.86483   1
 -11  11  -2 48.4446 9.60037   1
 -11  11  -2 35.2362 11.2810   6
  11 -11   2 30.2554 7.67652   1
  11 -11   2 33.4750 6.80853   5
  11 -11   2 51.0846 14.1846   6
   4  10  -2 181.303 11.7002   1
   4  10  -2 163.102 20.3200   6
   4  10  -2 199.252 15.7591   4
  -4 -10   2 155.544 16.6620   8
  -4 -10   2 200.668 18.8235   5
  -4 -10   2 182.998 16.6379   1
  -4 -10   2 174.907 21.3895   6
   3  10  -2 4.84688 6.28787   6
   3  10  -2 8.53133 4.28304   4
   3  10  -2 19.7452 4.87455   1
   3  10  -2 13.8860 5.32059   1
  -3 -10   2 15.8472 5.76302   5
  -3 -10   2 17.5787 8.13538   6
  -3 -10   2 15.6717 7.91557   6
  -3 -10   2 22.3783 6.40246   8
  -3 -10   2 20.3022 5.73328   1
   2  10  -2 149.028 11.7449   1
   2  10  -2 141.140 12.9567   4
   2  10  -2 156.865 10.8511   1
   2  10  -2 138.303 17.3578   6
   2  10  -2 180.243 14.9069   3
  -2 -10   2 168.204 15.8475   5
  -2 -10   2 144.702 18.8017   6
  -2 -10   2 155.708 14.5347   8
  -2 -10   2 179.617 15.2550   1
  -2 -10   2 178.251 18.6563   6
   1  10  -2 167.872 11.4397   1
   1  10  -2 173.109 14.0358   3
   1  10  -2 122.210 15.2221   6
   1  10  -2 161.235 11.0391   1
  -1 -10   2 152.031 17.1255   6
  -1 -10   2 154.218 14.4797   5
  -1 -10   2 118.295 15.8928   6
  -1 -10   2 148.943 13.2783   1
  -1 -10   2 153.980 14.1270   8
   0  10  -2 -0.7571 2.05135   1
   0  10  -2 -0.3459 3.34191   6
   0  10  -2 0.41213 2.96563   1
   0  10  -2 4.35837 2.46226   3
   0 -10   2 3.57897 3.96077   6
   0 -10   2 2.40236 3.21310   5
   0 -10   2 -8.0087 4.75488   6
  -1  10  -2 330.146 19.2377   3
  -1  10  -2 314.197 15.9303   1
  -1  10  -2 328.328 22.7933   6
  -1  10  -2 317.749 15.8727   1
   1 -10   2 302.384 19.9291   5
   1 -10   2 310.632 18.8934   1
   1 -10   2 279.387 23.1292   6
   1 -10   2 302.788 21.9310   6
  -2  10  -2 97.4804 9.99355   3
  -2  10  -2 102.803 8.75718   1
  -2  10  -2 91.5848 12.4376   6
  -2  10  -2 100.748 9.04690   1
   2 -10   2 81.7650 9.89608   5
   2 -10   2 97.4498 13.0165   6
   2 -10   2 99.4844 10.0623   1
   2 -10   2 81.4193 12.4095   6
  -3  10  -2 42.3495 6.21372   1
  -3  10  -2 36.4042 6.26571   1
  -3  10  -2 32.1740 3.33612   9
  -3  10  -2 38.4967 7.59948   3
  -3  10  -2 38.7221 7.46069   5
  -3  10  -2 41.4291 10.2364   6
   3 -10   2 36.7789 7.13646   1
   3 -10   2 19.8925 7.60678   6
   3 -10   2 32.6810 8.50389   6
   3 -10   2 17.9990 5.52769   5
  -4  10  -2 263.370 20.5389   6
  -4  10  -2 280.504 14.8953   1
  -4  10  -2 258.030 14.8010   1
  -4  10  -2 256.171 11.2358   9
  -4  10  -2 256.589 16.8135   3
   4 -10   2 263.075 17.1160   5
   4 -10   2 288.728 17.4141   1
   4 -10   2 264.329 20.1234   6
   4 -10   2 250.913 21.5648   6
  -5  10  -2 18.1351 4.89694   1
  -5  10  -2 8.25499 5.45759   6
  -5  10  -2 29.5007 4.21648   9
  -5  10  -2 28.9772 6.84133   3
  -5  10  -2 22.8924 5.23196   1
   5 -10   2 15.7980 5.43331   5
   5 -10   2 20.3267 6.58854   8
   5 -10   2 19.0085 7.05052   6
   5 -10   2 20.2461 7.45476   6
   5 -10   2 26.7705 6.69694   1
  -6  10  -2 65.1733 7.97629   1
  -6  10  -2 56.3443 6.98866   1
  -6  10  -2 52.6581 11.3578   6
   6 -10   2 49.0339 6.60939   7
   6 -10   2 67.2464 13.4078   6
   6 -10   2 59.0396 7.82536   5
   6 -10   2 61.9162 14.7884   6
   6 -10   2 61.3714 8.06788   1
  -7  10  -2 163.736 12.3654   1
  -7  10  -2 126.829 15.8835   6
   7 -10   2 136.394 8.70813   7
   7 -10   2 118.217 16.8663   6
   7 -10   2 166.202 12.3935   5
   7 -10   2 137.876 12.3490   1
   7 -10   2 149.105 17.3653   6
  -8  10  -2 5.52731 3.55277   1
  -8  10  -2 5.16312 4.80574   6
   8 -10   2 8.83697 4.18195   1
   8 -10   2 18.0422 4.44297   5
   8 -10   2 6.96782 4.79031   6
  -9  10  -2 79.1348 9.46262   1
  -9  10  -2 94.5175 18.0458   6
   9 -10   2 73.0121 15.3516   6
   9 -10   2 86.3556 10.0666   1
   9 -10   2 80.5458 8.75035   5
 -10  10  -2 33.6229 7.81186   1
 -10  10  -2 16.9802 8.07091   6
  10 -10   2 33.6629 10.7664   6
  10 -10   2 26.5587 6.59666   1
  10 -10   2 14.3132 4.94804   5
 -11  10  -2 12.9285 8.07682   6
 -11  10  -2 3.77511 4.02537   1
  11 -10   2 7.52274 3.62515   5
  11 -10   2 3.63634 7.48133   6
  11 -10   2 6.25541 4.06704   1
 -12  10  -2 24.8180 9.59984   6
 -12  10  -2 28.8399 7.84449   1
  12 -10   2 14.7807 5.06458   5
  12 -10   2 19.6837 11.3951   6
  12 -10   2 34.7086 8.29338   1
   5   9  -2 38.7854 10.8439   6
   5   9  -2 48.4728 9.19530   4
   5   9  -2 56.8870 7.42111   1
  -5  -9   2 29.0540 6.55332   1
  -5  -9   2 26.8940 9.07761   6
  -5  -9   2 39.5317 9.54918   8
  -5  -9   2 49.3538 10.8244   5
   4   9  -2 74.9623 12.9212   6
   4   9  -2 57.5079 7.05229   1
   4   9  -2 55.2758 8.74342   1
   4   9  -2 55.4080 8.17619   4
  -4  -9   2 50.6163 12.7427   6
  -4  -9   2 48.3065 9.97356   5
  -4  -9   2 51.1401 6.54854   9
  -4  -9   2 33.3828 11.4482   6
  -4  -9   2 68.2101 11.7381   1
   3   9  -2 141.798 10.8305   1
   3   9  -2 143.625 10.1573   1
   3   9  -2 157.634 16.5215   6
   3   9  -2 142.616 12.7353   4
  -3  -9   2 132.249 13.8180   5
  -3  -9   2 114.675 16.2858   6
  -3  -9   2 122.178 8.95815   2
  -3  -9   2 148.627 13.3548   1
  -3  -9   2 137.189 8.40498   9
  -3  -9   2 130.721 13.0581   8
  -3  -9   2 137.681 17.3411   6
   2   9  -2 6.63544 4.34184   3
   2   9  -2 2.69275 3.87288   6
   2   9  -2 11.1494 3.48168   1
   2   9  -2 10.1178 3.95395   1
  -2  -9   2 12.6510 6.78645   6
  -2  -9   2 10.2232 4.94343   6
  -2  -9   2 9.12933 3.52923   8
  -2  -9   2 4.83550 3.82849   5
  -2  -9   2 7.06051 3.36173   1
   1   9  -2 308.025 15.1954   1
   1   9  -2 320.036 22.3021   6
   1   9  -2 285.532 15.0599   1
   1   9  -2 285.725 17.4126   3
  -1  -9   2 292.430 19.3501   5
  -1  -9   2 267.596 22.1319   6
  -1  -9   2 276.853 18.1215   8
  -1  -9   2 292.088 18.0331   1
  -1  -9   2 273.244 20.7546   6
   0   9  -2 128.360 10.8804   3
   0   9  -2 131.043 9.87408   1
   0   9  -2 103.137 12.3974   6
   0  -9   2 118.191 10.0030   1
   0  -9   2 124.228 12.0003   5
   0  -9   2 136.162 15.0227   6
   0  -9   2 140.923 14.0413   6
   0  -9   2 126.123 11.2761   1
  -1   9  -2 58.9826 6.34058   1
  -1   9  -2 44.1384 9.34967   6
  -1   9  -2 65.9613 7.53616   3
  -1   9  -2 39.2634 8.67907   6
  -1   9  -2 59.5687 7.97901   5
  -1   9  -2 51.4510 6.24071   1
   1  -9   2 48.5092 9.73550   6
   1  -9   2 45.9497 6.78233   1
   1  -9   2 58.0345 7.86834   5
   1  -9   2 48.8413 6.91529   1
   1  -9   2 61.5155 12.4663   6
  -2   9  -2 368.895 16.8347   1
  -2   9  -2 368.445 16.9946   1
  -2   9  -2 352.987 22.4220   6
  -2   9  -2 331.398 23.0235   6
  -2   9  -2 355.968 18.5449   5
  -2   9  -2 328.194 12.0021   9
  -2   9  -2 325.904 18.1372   3
   2  -9   2 329.260 17.3520   1
   2  -9   2 359.966 20.0020   5
   2  -9   2 338.221 23.6527   6
   2  -9   2 342.714 22.0513   6
   2  -9   2 375.753 19.3768   1
  -3   9  -2 3.48658 4.19267   6
  -3   9  -2 7.36354 4.86844   6
  -3   9  -2 0.98080 2.17141   3
  -3   9  -2 5.58444 3.00701   1
  -3   9  -2 2.14438 1.67927   9
  -3   9  -2 5.50459 2.35276   1
  -3   9  -2 4.79372 2.69306   5
   3  -9   2 2.10930 2.34526   1
   3  -9   2 1.77575 2.49668   1
   3  -9   2 5.84548 2.69615   5
   3  -9   2 4.57456 3.09536   6
   3  -9   2 4.60419 3.93483   6
  -4   9  -2 126.444 9.58460   1
  -4   9  -2 125.203 10.7062   3
  -4   9  -2 125.912 11.6137   6
  -4   9  -2 123.216 9.55367   1
  -4   9  -2 118.206 7.45899   9
  -4   9  -2 109.157 13.0058   6
   4  -9   2 131.623 10.7666   1
   4  -9   2 116.497 9.60026   1
   4  -9   2 145.386 15.0022   6
   4  -9   2 118.256 13.1037   6
   4  -9   2 123.457 11.4119   8
   4  -9   2 132.711 11.0003   5
  -5   9  -2 158.493 13.4539   6
  -5   9  -2 140.887 14.8529   6
  -5   9  -2 169.541 11.2033   1
  -5   9  -2 161.843 11.3793   1
   5  -9   2 163.275 11.7491   1
   5  -9   2 163.367 16.6397   6
   5  -9   2 139.378 12.4430   8
   5  -9   2 187.418 13.1350   1
   5  -9   2 159.236 9.48895   7
   5  -9   2 175.901 12.5038   5
   5  -9   2 170.482 16.2179   6
  -6   9  -2 4.95136 2.84187   1
  -6   9  -2 5.12988 3.43175   6
  -6   9  -2 6.14831 3.02197   1
  -6   9  -2 -1.0177 3.52589   6
   6  -9   2 -0.9990 2.73830   6
   6  -9   2 6.40691 3.67835   1
   6  -9   2 3.23811 3.51827   1
   6  -9   2 13.6447 6.18603   6
   6  -9   2 5.02898 3.49067   8
   6  -9   2 10.1235 2.61967   7
   6  -9   2 5.12237 2.85163   5
  -7   9  -2 199.221 13.5414   1
  -7   9  -2 192.019 17.9160   6
  -7   9  -2 205.765 13.2467   1
  -7   9  -2 176.826 16.1280   6
   7  -9   2 199.000 13.0152   5
   7  -9   2 177.856 18.0259   6
   7  -9   2 204.748 19.2420   6
   7  -9   2 174.384 14.7936   8
   7  -9   2 195.001 14.0972   1
   7  -9   2 192.806 16.2995   1
  -8   9  -2 32.7614 6.70764   1
  -8   9  -2 48.8870 11.8817   6
   8  -9   2 39.0021 6.02335   5
   8  -9   2 39.3429 9.94889   6
   8  -9   2 53.0665 7.46347   1
   8  -9   2 48.9012 11.3918   6
  -9   9  -2 8.14467 3.98027   1
  -9   9  -2 2.92189 3.99889   6
   9  -9   2 3.31883 2.71916   1
   9  -9   2 5.06076 5.28622   6
   9  -9   2 4.89404 3.05160   5
 -10   9  -2 11.1272 6.47329   6
 -10   9  -2 18.3836 5.31871   1
  10  -9   2 23.7292 5.17733   5
  10  -9   2 19.7438 8.69911   6
  10  -9   2 24.2845 6.41806   1
 -11   9  -2 -5.8151 3.10979   1
 -11   9  -2 8.07986 6.07426   6
  11  -9   2 -2.5432 5.01679   6
  11  -9   2 -0.1022 2.56385   5
  11  -9   2 2.42645 3.64560   1
 -12   9  -2 5.81456 3.87066   1
 -12   9  -2 0.62374 5.13319   6
  12  -9   2 5.16513 3.64583   1
  12  -9   2 14.5296 6.46203   6
  12  -9   2 -2.6255 5.49306   5
  12  -9   2 8.38400 3.55256   5
   6   8  -2 25.7033 9.32795   6
   6   8  -2 43.9766 9.46853   4
   6   8  -2 50.4046 7.30922   1
   6   8  -2 39.1711 7.77729   1
  -6  -8   2 36.7603 9.08695   5
  -6  -8   2 21.5195 7.56241   9
  -6  -8   2 50.5336 12.2448   6
  -6  -8   2 33.6989 8.07492   8
  -6  -8   2 47.1044 9.57603   1
   5   8  -2 147.912 17.0704   6
   5   8  -2 156.141 12.2612   1
   5   8  -2 163.083 13.6111   4
   5   8  -2 174.266 11.5806   1
  -5  -8   2 160.777 14.5721   1
  -5  -8   2 155.213 18.6760   6
  -5  -8   2 177.257 16.0470   5
  -5  -8   2 179.395 18.8246   6
  -5  -8   2 137.095 11.3199   9
  -5  -8   2 151.044 14.5971   8
   4   8  -2 3.25477 2.52970   1
   4   8  -2 1.19841 2.18756   4
   4   8  -2 3.88238 2.89861   1
   4   8  -2 -5.5214 3.31725   6
  -4  -8   2 -3.7575 3.01819   5
  -4  -8   2 2.66157 1.97829   2
  -4  -8   2 -2.3005 2.02749   1
  -4  -8   2 5.84560 2.82702   9
  -4  -8   2 0.58202 2.84029   6
  -4  -8   2 0.81288 2.61990   8
   3   8  -2 152.705 10.6706   1
   3   8  -2 155.752 15.2155   6
   3   8  -2 153.178 10.2841   1
  -3  -8   2 152.882 13.5932   8
  -3  -8   2 151.286 13.3928   5
  -3  -8   2 172.303 17.2702   6
  -3  -8   2 140.185 15.8333   6
  -3  -8   2 161.979 12.9233   1
  -3  -8   2 165.706 9.60159   9
  -3  -8   2 154.546 8.84361   2
   2   8  -2 81.6916 7.62245   1
   2   8  -2 81.0069 8.73033   3
   2   8  -2 58.5965 9.51325   6
   2   8  -2 80.0571 7.15742   1
  -2  -8   2 78.0127 11.6678   6
  -2  -8   2 87.1139 9.66408   5
  -2  -8   2 66.3995 7.72195   1
  -2  -8   2 67.3662 8.52692   8
  -2  -8   2 67.5527 5.51725   9
  -2  -8   2 70.8709 8.40082   1
  -2  -8   2 69.4575 10.5707   6
   1   8  -2 50.1982 6.42102   3
   1   8  -2 41.7407 5.51542   1
   1   8  -2 37.1506 8.11643   6
   1   8  -2 45.4524 7.28614   5
   1   8  -2 42.0144 9.50339   6
   1   8  -2 48.1371 5.86791   1
  -1  -8   2 36.8905 8.52263   6
  -1  -8   2 41.8890 6.13764   1
  -1  -8   2 51.2569 8.80841   6
  -1  -8   2 55.3870 7.81046   5
  -1  -8   2 57.0917 6.58490   1
  -1  -8   2 59.4999 7.28542   8
   0   8  -2 159.668 10.1130   1
   0   8  -2 166.660 11.8057   3
   0   8  -2 177.222 10.6051   1
   0   8  -2 167.703 14.8140   6
   0   8  -2 155.555 15.1443   6
   0   8  -2 160.119 11.9800   5
   0  -8   2 197.196 15.1993   6
   0  -8   2 142.535 14.8636   6
   0  -8   2 176.751 13.4499   5
   0  -8   2 158.255 11.8356   1
   0  -8   2 175.582 11.3267   1
  -1   8  -2 242.234 12.6389   1
  -1   8  -2 237.687 18.2141   6
  -1   8  -2 223.218 12.1627   1
  -1   8  -2 215.257 16.7881   6
  -1   8  -2 230.543 13.7607   3
  -1   8  -2 216.645 13.6114   5
   1  -8   2 239.373 17.0359   6
   1  -8   2 207.709 12.6179   1
   1  -8   2 227.790 15.0587   5
   1  -8   2 222.725 13.6664   1
   1  -8   2 241.315 18.6676   6
  -2   8  -2 236.312 13.9246   3
  -2   8  -2 219.567 9.45000   9
  -2   8  -2 222.171 17.0971   6
  -2   8  -2 225.560 12.0157   1
  -2   8  -2 224.712 12.2249   1
  -2   8  -2 231.962 13.5776   5
   2  -8   2 221.083 13.4945   1
   2  -8   2 208.240 17.2297   6
   2  -8   2 204.092 12.5456   1
   2  -8   2 231.156 14.5822   5
   2  -8   2 219.556 16.5562   6
  -3   8  -2 102.523 8.23405   1
  -3   8  -2 111.969 11.9207   6
  -3   8  -2 116.584 8.35838   1
  -3   8  -2 106.029 12.1386   6
  -3   8  -2 121.395 7.03866   9
  -3   8  -2 119.041 9.07405   5
  -3   8  -2 107.858 9.20087   3
   3  -8   2 105.881 8.61028   1
   3  -8   2 103.545 8.87676   1
   3  -8   2 115.526 8.23316   7
   3  -8   2 105.208 9.43949   5
   3  -8   2 109.256 12.4132   6
   3  -8   2 112.972 11.7417   6
  -4   8  -2 0.35330 1.46497   1
  -4   8  -2 2.33214 1.72050   6
  -4   8  -2 -2.5071 2.16898   6
  -4   8  -2 2.32825 1.72836   1
  -4   8  -2 -0.2091 1.33930   9
   4  -8   2 4.61660 2.16587   5
   4  -8   2 2.32578 2.95254   6
   4  -8   2 3.37709 2.89139   6
   4  -8   2 -0.1646 1.62555   1
   4  -8   2 4.49511 2.24911   7
   4  -8   2 1.46526 2.01612   1
   4  -8   2 2.94942 2.16626   8
  -5   8  -2 42.8087 8.73360   6
  -5   8  -2 48.9883 6.01249   1
  -5   8  -2 50.3436 5.94168   1
  -5   8  -2 58.4399 7.82860   6
   5  -8   2 44.1238 9.40840   6
   5  -8   2 49.8977 6.24908   1
   5  -8   2 55.4324 7.54319   8
   5  -8   2 42.7124 9.40632   6
   5  -8   2 40.6708 5.84082   5
   5  -8   2 49.5822 6.51533   1
   5  -8   2 40.4508 4.61609   7
  -6   8  -2 4.07395 3.43302   6
  -6   8  -2 5.97160 2.49323   1
  -6   8  -2 5.68263 2.41957   1
  -6   8  -2 3.50343 3.22239   6
   6  -8   2 8.32788 4.74591   6
   6  -8   2 -2.4001 2.12403   6
   6  -8   2 1.37909 2.42181   5
   6  -8   2 -0.0155 2.28580   8
   6  -8   2 1.42610 1.33722   7
   6  -8   2 2.38070 1.79711   1
   6  -8   2 0.80774 2.23669   1
  -7   8  -2 3.81096 2.46193   1
  -7   8  -2 3.98694 3.70284   6
  -7   8  -2 3.58908 2.70408   6
  -7   8  -2 5.86711 2.94792   1
   7  -8   2 1.54550 3.94133   6
   7  -8   2 5.00163 3.54870   8
   7  -8   2 3.56551 2.37112   5
   7  -8   2 5.01482 3.17293   1
   7  -8   2 6.21294 2.54796   1
   7  -8   2 0.63422 2.12316   6
  -8   8  -2 1.70610 3.79275   6
  -8   8  -2 3.04535 3.67307   6
  -8   8  -2 2.67486 3.00921   1
  -8   8  -2 3.46581 2.89157   1
   8  -8   2 0.14787 2.82877   1
   8  -8   2 2.97277 2.51784   1
   8  -8   2 4.79949 4.01455   6
   8  -8   2 -1.9470 4.24649   6
   8  -8   2 -0.8019 3.05041   8
   8  -8   2 6.76337 3.00275   5
  -9   8  -2 -3.9104 3.50229   6
  -9   8  -2 2.15212 2.90181   1
  -9   8  -2 -0.1616 3.43236   6
   9  -8   2 5.71372 4.49773   6
   9  -8   2 7.24681 3.21750   1
   9  -8   2 9.53162 3.26213   5
 -10   8  -2 1.68011 2.55923   1
 -10   8  -2 -3.2539 3.37743   6
  10  -8   2 3.83469 5.70446   6
  10  -8   2 -2.3745 1.74262   1
  10  -8   2 -3.0505 1.81411   5
 -11   8  -2 -2.9853 2.44768   1
 -11   8  -2 4.65948 4.89723   6
  11  -8   2 -0.3700 2.52215   1
  11  -8   2 -0.8856 2.41368   5
  11  -8   2 5.70433 4.15963   6
 -12   8  -2 -2.9476 3.41442   8
 -12   8  -2 -0.3373 3.48150   1
 -12   8  -2 13.6995 6.27546   6
  12  -8   2 7.71583 3.17671   5
  12  -8   2 5.55253 6.12442   6
  12  -8   2 10.0179 5.05368   5
  12  -8   2 0.39586 3.54604   1
   7   7  -2 69.6958 10.0211   1
   7   7  -2 100.698 9.34840   1
   7   7  -2 84.8102 10.5228   4
   7   7  -2 96.8726 16.0112   6
  -7  -7   2 90.1975 16.9781   6
  -7  -7   2 101.399 13.2149   5
  -7  -7   2 111.258 13.7759   8
  -7  -7   2 106.470 12.6623   1
   6   7  -2 4.20146 2.61283   4
   6   7  -2 2.96349 2.98267   1
  -6  -7   2 0.07574 3.61008   5
  -6  -7   2 7.85981 5.30629   6
  -6  -7   2 -1.2456 4.12943   9
  -6  -7   2 4.49143 6.78650   6
  -6  -7   2 3.25179 3.32345   1
  -6  -7   2 1.44642 3.00978   8
   5   7  -2 79.7484 9.05484   1
   5   7  -2 85.1881 9.03337   4
   5   7  -2 95.2537 8.27689   1
   5   7  -2 88.0915 11.5259   6
  -5  -7   2 71.4392 9.46105   1
  -5  -7   2 81.8730 8.69137   9
  -5  -7   2 70.7914 12.3724   6
  -5  -7   2 100.817 11.0682   5
  -5  -7   2 103.635 11.6400   8
  -5  -7   2 104.385 13.7712   6
   4   7  -2 168.075 11.2158   1
   4   7  -2 160.893 10.4192   1
   4   7  -2 168.776 15.7532   6
   4   7  -2 166.938 12.2385   4
  -4  -7   2 149.936 13.0817   8
  -4  -7   2 153.044 16.0264   6
  -4  -7   2 156.674 12.6735   1
  -4  -7   2 164.203 15.5443   6
  -4  -7   2 155.444 10.2315   9
  -4  -7   2 148.381 6.97618   2
  -4  -7   2 171.274 14.5404   5
   3   7  -2 14.1952 3.80009   1
   3   7  -2 20.1845 5.78318   5
   3   7  -2 10.3601 5.17053   6
   3   7  -2 22.9649 6.31416   6
   3   7  -2 8.22817 3.57680   1
  -3  -7   2 13.4019 4.37534   5
  -3  -7   2 8.15301 5.51288   6
  -3  -7   2 12.5345 3.27821   9
  -3  -7   2 6.99751 3.25966   1
  -3  -7   2 17.8086 2.92099   2
  -3  -7   2 11.5894 3.98840   8
  -3  -7   2 7.57430 4.98090   6
  -3  -7   2 10.3124 3.59290   1
   2   7  -2 106.591 8.19081   1
   2   7  -2 114.909 9.44141   3
   2   7  -2 102.432 9.62432   5
   2   7  -2 113.036 8.47665   1
   2   7  -2 93.3373 11.0747   6
   2   7  -2 81.0640 11.1444   6
  -2  -7   2 110.619 7.12212   9
  -2  -7   2 118.579 10.1167   1
  -2  -7   2 103.218 9.79576   8
  -2  -7   2 118.058 13.1866   6
  -2  -7   2 124.255 11.0152   5
  -2  -7   2 115.083 8.86834   1
  -2  -7   2 121.582 12.1577   6
   1   7  -2 43.3549 5.29879   1
   1   7  -2 44.5790 5.76541   3
   1   7  -2 52.8323 5.49577   1
   1   7  -2 36.2253 7.56128   6
   1   7  -2 47.0344 6.63396   5
   1   7  -2 34.3613 8.03982   6
  -1  -7   2 54.1107 6.02045   1
  -1  -7   2 44.2622 7.67693   6
  -1  -7   2 35.3850 5.33578   1
  -1  -7   2 42.6421 3.96289   9
  -1  -7   2 47.2034 6.55887   5
  -1  -7   2 41.6093 8.79734   6
   0   7  -2 18.5325 4.25646   5
   0   7  -2 16.8076 3.77054   1
   0   7  -2 18.6066 4.31947   3
   0   7  -2 12.6349 3.29240   1
   0   7  -2 13.9909 5.50244   6
   0   7  -2 23.0687 6.36010   6
   0  -7   2 14.7205 5.46126   6
   0  -7   2 13.2799 4.48746   6
   0  -7   2 12.9059 3.59456   1
   0  -7   2 17.3907 3.90662   1
   0  -7   2 10.6357 3.72903   5
  -1   7  -2 80.2233 7.40632   5
  -1   7  -2 89.3089 6.97145   1
  -1   7  -2 81.8136 9.98854   6
  -1   7  -2 80.0216 17.5870  10
  -1   7  -2 83.8025 12.7716  15
  -1   7  -2 84.0190 6.92862   1
  -1   7  -2 98.7515 14.5887  12
  -1   7  -2 85.9482 7.39433   3
  -1   7  -2 92.0267 5.55651   9
  -1   7  -2 87.9746 9.57298   6
  -1   7  -2 95.9454 14.2880  14
   1  -7   2 87.3091 14.4896  13
   1  -7   2 87.5872 8.38002   5
   1  -7   2 97.0808 14.4697  17
   1  -7   2 80.8949 6.84413   1
   1  -7   2 77.5692 9.13237   6
   1  -7   2 96.5759 10.7628   6
   1  -7   2 63.8251 17.2220  10
   1  -7   2 85.1588 7.74860   1
   1  -7   2 69.1603 14.3225  15
  -2   7  -2 20.3932 4.30483   3
  -2   7  -2 26.2240 7.13751  15
  -2   7  -2 8.62490 6.70542  12
  -2   7  -2 16.8722 3.54840   1
  -2   7  -2 27.9565 6.51850   6
  -2   7  -2 20.0874 10.6390  10
  -2   7  -2 18.5219 3.96581   1
  -2   7  -2 21.2521 7.67234  18
  -2   7  -2 18.9509 2.77418   9
  -2   7  -2 22.1368 4.34594   5
  -2   7  -2 15.0900 7.01241  14
  -2   7  -2 20.6471 6.28276   6
   2  -7   2 20.4393 4.97800   5
   2  -7   2 12.6629 7.12540  15
   2  -7   2 2.83124 6.94746  13
   2  -7   2 13.0706 4.69916   6
   2  -7   2 25.5055 6.73294   6
   2  -7   2 23.1293 4.81089   1
   2  -7   2 14.4665 8.39662  10
   2  -7   2 17.1172 4.07365   1
   2  -7   2 20.1695 4.07405   7
   2  -7   2 14.3438 8.28774  17
  -3   7  -2 43.0554 4.95339   5
  -3   7  -2 36.5051 4.65790   1
  -3   7  -2 28.0914 8.27223  12
  -3   7  -2 41.4145 4.19328   9
  -3   7  -2 32.1478 11.6980  10
  -3   7  -2 31.0146 10.6102  18
  -3   7  -2 32.8145 8.58210  15
  -3   7  -2 37.8045 7.77474   6
  -3   7  -2 42.6332 4.96175   1
  -3   7  -2 18.8569 8.47900  14
  -3   7  -2 44.5674 7.21017   6
   3  -7   2 36.9695 4.98067   1
   3  -7   2 36.6316 6.33497   6
   3  -7   2 39.7369 4.39063   7
   3  -7   2 45.2485 10.8477  13
   3  -7   2 38.1193 4.91783   1
   3  -7   2 29.7725 8.78348  15
   3  -7   2 24.2099 9.22718  17
   3  -7   2 35.3844 8.34693   6
   3  -7   2 43.0138 5.51327   5
  -4   7  -2 16.7196 7.36305  18
  -4   7  -2 8.52069 6.24460  14
  -4   7  -2 18.6877 4.00610   1
  -4   7  -2 19.8459 6.36991   6
  -4   7  -2 13.6257 6.13809  15
  -4   7  -2 23.4796 10.3604  12
  -4   7  -2 14.6452 3.90914   6
  -4   7  -2 39.5746 13.5851  10
  -4   7  -2 14.3242 3.35903   1
   4  -7   2 19.3831 6.54546   6
   4  -7   2 12.3027 9.63617  10
   4  -7   2 18.8518 4.53438   1
   4  -7   2 16.0323 7.70801  13
   4  -7   2 18.9811 7.71938  15
   4  -7   2 22.0948 5.14286   5
   4  -7   2 16.0518 4.87283   6
   4  -7   2 21.6974 4.31718   1
   4  -7   2 18.1253 4.56445   8
   4  -7   2 15.9672 6.85323  17
   4  -7   2 20.4213 3.52638   7
  -5   7  -2 5.99526 3.02660   6
  -5   7  -2 9.54327 3.26304   1
  -5   7  -2 7.53544 2.73972   1
  -5   7  -2 6.96655 3.68871   6
   5  -7   2 5.69752 2.73886   1
   5  -7   2 7.22722 3.01943   8
   5  -7   2 8.24653 1.97552   7
   5  -7   2 8.10049 4.12085   6
   5  -7   2 9.17544 3.21324   1
   5  -7   2 6.78116 3.63576   6
   5  -7   2 5.95209 3.04798   5
  -6   7  -2 3.99789 2.21505   6
  -6   7  -2 3.01705 2.80872   6
  -6   7  -2 0.50617 1.44542   1
  -6   7  -2 0.83821 1.47896   1
   6  -7   2 9.24664 4.13117   6
   6  -7   2 3.14457 3.20008   6
   6  -7   2 2.46200 2.16568   1
   6  -7   2 1.52113 2.26447   8
   6  -7   2 1.23980 1.69668   5
   6  -7   2 3.05240 1.97675   1
  -7   7  -2 2.30408 2.10369   1
  -7   7  -2 2.34766 1.93448   1
  -7   7  -2 5.21254 4.07395   6
  -7   7  -2 1.74263 3.21890   6
   7  -7   2 5.15658 2.86431   1
   7  -7   2 1.75319 4.12703   6
   7  -7   2 6.58191 3.35136   8
   7  -7   2 12.2267 5.06480   6
   7  -7   2 3.31735 2.25390   5
   7  -7   2 2.10953 2.61229   1
  -8   7  -2 10.0559 3.73701   1
  -8   7  -2 12.7728 3.64160   1
  -8   7  -2 10.2486 4.80062   6
  -8   7  -2 9.18878 3.10251   4
  -8   7  -2 10.9987 5.74840   6
   8  -7   2 7.81544 3.21894   8
   8  -7   2 8.93668 2.88304   1
   8  -7   2 6.28118 3.75442   6
   8  -7   2 12.0497 6.24510   6
   8  -7   2 9.50150 3.59231   1
   8  -7   2 6.64177 2.74772   5
  -9   7  -2 6.92304 5.03288   6
  -9   7  -2 3.53303 2.63777   8
  -9   7  -2 3.14209 3.42244   6
  -9   7  -2 1.29027 2.03017   1
   9  -7   2 4.50808 3.71421   1
   9  -7   2 7.44467 2.39991   5
   9  -7   2 2.65464 3.64727   6
   9  -7   2 -0.5686 2.27498   1
 -10   7  -2 -2.2714 1.61683   1
 -10   7  -2 -2.6741 3.68538   6
 -10   7  -2 0.64020 1.58879   8
  10  -7   2 -2.6989 1.43423   5
  10  -7   2 5.29660 2.41256   1
  10  -7   2 1.63392 3.49430   6
 -11   7  -2 92.4329 12.2243   8
 -11   7  -2 92.7394 18.2063   6
 -11   7  -2 88.8889 10.7728   1
  11  -7   2 72.1010 14.7121   6
  11  -7   2 67.7934 8.13479   5
  11  -7   2 75.0938 9.56807   1
  11  -7   2 92.1538 7.77218   5
 -12   7  -2 0.13843 5.09121   6
 -12   7  -2 2.93207 4.37489   8
 -12   7  -2 1.92581 4.78153   1
  12  -7   2 -1.1746 4.03028   1
  12  -7   2 5.22141 4.64988   5
  12  -7   2 9.58883 2.97567   5
 -13   7  -2 71.7589 15.2830   6
 -13   7  -2 40.6659 10.1257   8
 -13   7  -2 49.5425 9.91253   1
  13  -7   2 34.3251 13.5607   6
  13  -7   2 36.5318 5.82324   5
  13  -7   2 47.3162 8.96920   1
   8   6  -2 14.3006 4.96999   4
   8   6  -2 1.34998 6.81305   6
   8   6  -2 9.47112 6.84827   1
   8   6  -2 -0.7875 3.33161   1
  -8  -6   2 16.7602 5.79562   8
  -8  -6   2 8.36314 5.64260   1
  -8  -6   2 12.3004 5.40726   6
  -8  -6   2 7.06710 4.28318   5
   7   6  -2 27.5186 6.62835   4
   7   6  -2 30.3085 6.02742   1
   7   6  -2 32.0546 7.10571   1
   7   6  -2 35.5994 8.94160   6
  -7  -6   2 31.2509 7.75430   5
  -7  -6   2 17.5676 6.42124   8
  -7  -6   2 13.8077 6.32636   1
  -7  -6   2 19.7396 8.12012   6
  -7  -6   2 15.8472 9.69565   6
   6   6  -2 49.6243 10.9498   6
   6   6  -2 60.6313 8.04734   1
   6   6  -2 49.1450 6.31186   1
   6   6  -2 55.9882 7.28780   4
  -6  -6   2 48.9674 12.2718   6
  -6  -6   2 55.1777 8.28354   5
  -6  -6   2 57.0569 11.4366   6
  -6  -6   2 51.8818 7.85984   9
  -6  -6   2 49.0836 7.66371   1
  -6  -6   2 45.0330 8.66369   8
   5   6  -2 1.85401 2.43748   1
   5   6  -2 5.77386 2.39858   1
   5   6  -2 -0.1024 1.52888   4
   5   6  -2 -3.2858 1.93548   6
  -5  -6   2 3.22068 3.82477   6
  -5  -6   2 -3.3983 1.84578   1
  -5  -6   2 1.23608 2.26682   6
  -5  -6   2 -2.3295 2.52034   8
  -5  -6   2 2.57879 2.44135   5
   4   6  -2 140.139 9.56205   1
   4   6  -2 151.255 14.2009   6
   4   6  -2 133.245 9.56296   1
   4   6  -2 133.109 10.2138   4
   4   6  -2 151.143 15.2949   6
   4   6  -2 153.538 12.3925   5
  -4  -6   2 150.480 12.2804   8
  -4  -6   2 140.144 9.20073   9
  -4  -6   2 158.850 13.2244   5
  -4  -6   2 152.588 11.8405   1
  -4  -6   2 160.214 15.4176   6
  -4  -6   2 131.740 10.1056   1
  -4  -6   2 129.435 5.96325   2
  -4  -6   2 153.505 14.2902   6
   3   6  -2 3.82691 2.10199   1
   3   6  -2 3.28268 2.66737   6
   3   6  -2 5.35492 2.62063   1
   3   6  -2 -1.0419 2.63888   6
   3   6  -2 3.19818 2.42093   5
  -3  -6   2 4.27952 1.86797   9
  -3  -6   2 2.12309 2.00950   1
  -3  -6   2 -0.4034 1.81281   8
  -3  -6   2 2.26805 1.95093   1
  -3  -6   2 0.64277 1.71991   5
  -3  -6   2 2.92806 2.68850   6
  -3  -6   2 0.91992 2.41879   3
   2   6  -2 82.0501 7.32994   3
   2   6  -2 81.5655 9.39724   6
   2   6  -2 76.9396 6.69837   1
   2   6  -2 75.7101 6.78966   1
   2   6  -2 68.1639 9.58455   6
   2   6  -2 91.5546 8.41442   5
  -2  -6   2 71.2240 6.67163   1
  -2  -6   2 75.2357 6.66290   3
  -2  -6   2 88.2346 8.17809   8
  -2  -6   2 65.4533 7.49943   5
  -2  -6   2 74.6191 9.64706   6
  -2  -6   2 79.5643 5.91163   9
  -2  -6   2 82.2142 7.79420   1
  -2  -6   2 77.5717 8.81599   6
   1   6  -2 34.3003 7.19165  18
   1   6  -2 37.3197 4.67484   3
   1   6  -2 31.2394 6.59307   6
   1   6  -2 33.8688 5.04322   5
   1   6  -2 23.0769 8.20764  14
   1   6  -2 27.5228 9.76158  12
   1   6  -2 30.2586 11.7347  10
   1   6  -2 28.2890 8.36062  16
   1   6  -2 36.0061 4.46418   1
   1   6  -2 31.6933 6.79551   6
  -1  -6   2 19.7331 10.0748  10
  -1  -6   2 28.3188 4.12461   3
  -1  -6   2 31.6482 9.73380  15
  -1  -6   2 26.8887 8.14070  17
  -1  -6   2 39.6132 6.80021   6
  -1  -6   2 33.8513 3.47110   9
  -1  -6   2 37.0937 4.37327   1
  -1  -6   2 32.3557 7.59219   6
  -1  -6   2 39.7243 5.64132   5
  -1  -6   2 23.9059 8.79912  13
  -1  -6   2 31.4926 4.76876   1
   0   6  -2 3.63951 1.42905   9
   0   6  -2 3.08003 1.60688   3
   0   6  -2 1.49307 2.76654   6
   0   6  -2 -3.3131 5.08507  10
   0   6  -2 16.2679 6.12590  12
   0   6  -2 2.92133 1.59510   1
   0   6  -2 0.28360 4.03206  14
   0   6  -2 4.01231 3.81964  15
   0   6  -2 5.53530 2.00945   1
   0   6  -2 14.3966 5.16422  16
   0   6  -2 1.99485 1.94647   5
   0   6  -2 -4.2193 3.60775  18
   0  -6   2 3.42354 2.34623   5
   0  -6   2 5.13089 3.18419   6
   0  -6   2 3.21839 1.83687   1
   0  -6   2 4.86133 1.95491   1
   0  -6   2 -0.1534 1.88600   6
   0  -6   2 -0.8196 4.50644  17
   0  -6   2 3.14241 6.69469  10
   0  -6   2 -0.7030 4.08273  15
  -1   6  -2 1.28343 1.05745   3
  -1   6  -2 2.24134 1.46655   1
  -1   6  -2 4.07294 4.16947  15
  -1   6  -2 -1.5692 4.14324  18
  -1   6  -2 1.45418 0.98656   9
  -1   6  -2 1.29250 2.08865   6
  -1   6  -2 1.98252 1.61979   5
  -1   6  -2 1.73164 6.85427  10
  -1   6  -2 0.95277 0.82948   1
  -1   6  -2 -1.5548 3.94912  12
  -1   6  -2 3.17585 2.14133   6
  -1   6  -2 3.43003 3.96389  14
   1  -6   2 14.1042 5.22935  15
   1  -6   2 4.34141 5.39638  17
   1  -6   2 1.38343 1.45010   1
   1  -6   2 -0.6812 0.94758   1
   1  -6   2 4.33275 2.33894   6
   1  -6   2 0.77203 1.03652   5
   1  -6   2 9.84639 6.69756  10
   1  -6   2 2.42091 4.55097  13
   1  -6   2 0.91621 1.95815   6
  -2   6  -2 -0.1328 2.16096   6
  -2   6  -2 6.92539 5.54385  12
  -2   6  -2 2.70457 1.81940   3
  -2   6  -2 1.11951 3.95053  14
  -2   6  -2 8.68713 5.02184  15
  -2   6  -2 2.10143 1.96274   1
  -2   6  -2 3.82242 1.37066   9
  -2   6  -2 1.52011 5.19531  18
  -2   6  -2 -1.1287 5.99555  10
  -2   6  -2 5.55391 3.02780   6
  -2   6  -2 4.41610 2.02682   5
  -2   6  -2 0.71535 1.20509   1
   2  -6   2 0.14720 3.96541  13
   2  -6   2 0.85512 1.78099   5
   2  -6   2 7.05065 6.06218  10
   2  -6   2 3.37046 2.52162   6
   2  -6   2 3.23287 4.78536  17
   2  -6   2 3.45633 1.75570   1
   2  -6   2 5.37011 2.96372   6
   2  -6   2 10.5084 5.00406  15
   2  -6   2 3.74228 1.95256   1
  -3   6  -2 4.64611 7.20912  10
  -3   6  -2 2.06920 3.78896  15
  -3   6  -2 5.00521 1.93754   5
  -3   6  -2 -0.2438 5.73436  12
  -3   6  -2 3.83494 1.71516   1
  -3   6  -2 5.97929 5.38787  18
  -3   6  -2 4.49306 2.61726   6
  -3   6  -2 5.53593 1.99818   1
  -3   6  -2 0.87292 2.30467   6
  -3   6  -2 1.51603 3.55907  14
   3  -6   2 3.21051 2.02250   1
   3  -6   2 9.07666 3.59302   6
   3  -6   2 3.92487 1.85598   8
   3  -6   2 2.23221 4.70093  10
   3  -6   2 7.03144 3.08494   6
   3  -6   2 2.77712 1.95670   5
   3  -6   2 3.19960 1.65200   1
   3  -6   2 1.85982 4.89982  17
   3  -6   2 5.74076 4.39730  15
   3  -6   2 5.98988 1.89170   7
   3  -6   2 10.2808 4.91571  13
  -4   6  -2 5.54830 2.20449   1
  -4   6  -2 7.32450 5.49107  15
  -4   6  -2 4.96685 2.67505   6
  -4   6  -2 4.75809 1.94869   1
  -4   6  -2 -1.7708 3.94226  18
  -4   6  -2 6.82471 6.28341  10
  -4   6  -2 -0.9333 6.13705  12
  -4   6  -2 0.93069 2.15074   6
   4  -6   2 -2.8903 5.75460  10
   4  -6   2 -1.2619 3.91901  15
   4  -6   2 4.41020 4.86294  13
   4  -6   2 5.98849 3.28849   6
   4  -6   2 5.76906 2.32607   5
   4  -6   2 8.16559 1.88422   7
   4  -6   2 3.37358 2.07720   1
   4  -6   2 6.20563 2.47574   8
   4  -6   2 7.25912 2.73259   1
   4  -6   2 5.15933 3.11375   6
  -5   6  -2 29.1437 5.07693   6
  -5   6  -2 17.1196 9.76723  10
  -5   6  -2 23.6495 5.79559   6
  -5   6  -2 11.7968 7.45022  18
  -5   6  -2 21.6922 4.05643   1
  -5   6  -2 18.8986 6.73424  15
  -5   6  -2 21.6001 4.20267   1
  -5   6  -2 23.8083 9.15849  12
   5  -6   2 15.9240 6.74081  15
   5  -6   2 30.2709 5.71981  11
   5  -6   2 20.6866 4.62455   1
   5  -6   2 21.3116 3.26041   5
   5  -6   2 20.2653 5.90412   6
   5  -6   2 25.7035 3.97198   1
   5  -6   2 19.9202 7.10339  13
   5  -6   2 19.1490 8.94717  10
   5  -6   2 20.2196 5.63639   6
   5  -6   2 27.5189 2.31948   7
   5  -6   2 26.8359 5.53470   8
   5  -6   2 17.9542 6.84431  17
  -6   6  -2 50.5413 5.52514   1
  -6   6  -2 52.0527 6.87697   6
  -6   6  -2 54.8230 8.67574   6
  -6   6  -2 58.4273 16.4038  10
  -6   6  -2 32.0677 12.6895  18
  -6   6  -2 33.2192 9.67833  15
  -6   6  -2 47.8915 5.96518   1
   6  -6   2 35.5304 14.0849  10
   6  -6   2 50.3649 6.50384   8
   6  -6   2 46.6080 7.85206  11
   6  -6   2 41.7855 10.1261  13
   6  -6   2 38.5624 10.9037  15
   6  -6   2 53.3631 5.81514   1
   6  -6   2 54.3856 11.7423  17
   6  -6   2 41.2978 8.93343   6
   6  -6   2 58.1605 6.35902   1
   6  -6   2 63.2259 9.47854   6
   6  -6   2 39.3407 4.56370   5
  -7   6  -2 111.077 8.76100   1
  -7   6  -2 99.1375 10.4068   6
  -7   6  -2 105.496 10.1604   8
  -7   6  -2 104.834 6.97800   4
  -7   6  -2 101.505 12.0773   6
  -7   6  -2 99.4212 8.80937   1
   7  -6   2 113.074 9.25564   1
   7  -6   2 112.357 7.34864   5
   7  -6   2 106.320 12.1047   6
   7  -6   2 104.276 8.99823   1
   7  -6   2 102.417 9.84643   8
   7  -6   2 104.735 12.6397   6
  -8   6  -2 46.9244 10.7173   6
  -8   6  -2 47.4893 7.12987   8
  -8   6  -2 37.3157 8.64698   6
  -8   6  -2 46.6675 4.85300   4
  -8   6  -2 51.0060 6.41894   1
  -8   6  -2 45.0931 6.22024   1
   8  -6   2 54.7796 6.68215   1
   8  -6   2 44.6454 4.79871   5
   8  -6   2 39.4051 9.05653   6
   8  -6   2 46.6574 7.10253   8
   8  -6   2 44.1447 6.20285   1
  -9   6  -2 105.780 12.4540   1
  -9   6  -2 100.892 7.95487   4
  -9   6  -2 90.2366 9.44432   1
  -9   6  -2 123.167 12.1158   8
  -9   6  -2 108.269 12.9577   6
  -9   6  -2 122.058 14.2468   6
   9  -6   2 105.212 11.4331   8
   9  -6   2 122.189 10.8497   1
   9  -6   2 121.876 7.90156   5
   9  -6   2 101.816 9.72083   1
   9  -6   2 86.2559 13.3649   6
 -10   6  -2 35.9941 10.1837   6
 -10   6  -2 45.4645 10.6916   6
 -10   6  -2 51.0802 7.24271   1
 -10   6  -2 56.2079 8.59482   8
  10  -6   2 46.8376 12.9184   1
  10  -6   2 53.7147 8.47410   6
  10  -6   2 60.8742 7.75287   1
  10  -6   2 55.1313 6.09315   5
  10  -6   2 67.0028 5.82643   5
 -11   6  -2 25.4920 8.98829   6
 -11   6  -2 25.1319 5.74555   1
 -11   6  -2 15.6468 6.00603   8
  11  -6   2 25.6278 7.54897   6
  11  -6   2 17.9751 4.00674   5
  11  -6   2 14.2619 4.84392   1
  11  -6   2 27.2149 5.04232   5
 -12   6  -2 42.3112 8.58156   1
 -12   6  -2 46.4315 11.1599   8
 -12   6  -2 45.3594 12.9966   6
  12  -6   2 47.1272 7.51079   5
  12  -6   2 53.1308 8.26738   1
  12  -6   2 42.3434 9.69499   6
  12  -6   2 49.5938 6.12502   5
 -13   6  -2 9.40453 4.41582   1
 -13   6  -2 -0.4130 5.12052   8
 -13   6  -2 -1.2650 7.69291   6
  13  -6   2 2.89858 4.58403   1
  13  -6   2 5.59356 3.68226   5
  13  -6   2 8.70490 5.85782   6
   9   5  -2 24.6778 8.46297   6
   9   5  -2 28.5384 7.10030   4
   9   5  -2 19.5370 5.28528   1
  -9  -5   2 17.7978 6.42602   8
  -9  -5   2 16.5271 6.01028   1
  -9  -5   2 10.0357 8.66624   6
  -9  -5   2 13.6426 5.21460   5
   8   5  -2 19.5567 5.43611   4
   8   5  -2 15.1248 4.20167   1
   8   5  -2 18.6865 6.65699   6
   8   5  -2 7.37172 5.36115   1
  -8  -5   2 18.4228 5.49571   1
  -8  -5   2 20.6521 9.86359   6
  -8  -5   2 12.5370 5.09642   5
  -8  -5   2 23.0853 5.96132   8
  -8  -5   2 21.8393 8.36338   6
   7   5  -2 7.23788 5.18834   6
   7   5  -2 7.47871 3.48398   4
   7   5  -2 5.57472 2.96332   1
   7   5  -2 5.66697 3.29202   1
  -7  -5   2 5.34015 3.06123   8
  -7  -5   2 2.06895 3.66564   5
  -7  -5   2 10.6221 4.70307   1
  -7  -5   2 -0.8483 3.32112   9
  -7  -5   2 4.84641 5.60905   6
  -7  -5   2 4.22211 4.54557   6
   6   5  -2 23.0301 5.72743   1
   6   5  -2 29.6094 4.52554   1
   6   5  -2 24.4576 5.82498   4
   6   5  -2 12.2293 5.84736   6
  -6  -5   2 19.8262 8.66954   6
  -6  -5   2 22.7193 6.22210   8
  -6  -5   2 24.5274 7.82549   5
  -6  -5   2 23.8573 4.67334   9
  -6  -5   2 21.6161 5.32345   1
  -6  -5   2 20.3334 7.94644   6
   5   5  -2 26.0199 5.01792   1
   5   5  -2 17.7840 4.57615   5
   5   5  -2 17.4829 4.50754   1
   5   5  -2 19.5921 6.51645   6
   5   5  -2 18.7714 4.21388   4
   5   5  -2 20.7030 6.16800   6
  -5  -5   2 21.8751 4.59430   1
  -5  -5   2 22.0758 4.80408   9
  -5  -5   2 25.0254 5.68663   5
  -5  -5   2 21.4246 5.16366   8
  -5  -5   2 21.8974 5.69392   1
  -5  -5   2 18.8485 6.42685   6
  -5  -5   2 23.3944 7.15343   6
   4   5  -2 2.97307 2.56711   1
   4   5  -2 3.89668 2.54117   5
   4   5  -2 4.15718 3.25465   6
   4   5  -2 2.87378 1.85251   1
  -4  -5   2 4.61305 2.23056   1
  -4  -5   2 2.86560 1.83307   8
  -4  -5   2 11.5151 3.40195   3
  -4  -5   2 1.92781 3.45362   6
  -4  -5   2 1.64019 1.78335   5
  -4  -5   2 2.76873 2.17640   1
  -4  -5   2 4.97772 2.15762   9
  -4  -5   2 13.2067 5.17733   6
   3   5  -2 0.99850 1.17540   1
   3   5  -2 -0.3270 1.68620   6
   3   5  -2 4.36550 3.22808   6
   3   5  -2 0.65720 1.56006   1
   3   5  -2 1.27708 1.73033   5
  -3  -5   2 -0.2226 1.26038   9
  -3  -5   2 2.42935 1.60793   3
  -3  -5   2 -0.4744 1.65749   6
  -3  -5   2 1.68561 1.75062   1
  -3  -5   2 2.13752 1.46487   5
  -3  -5   2 0.96642 1.41573   6
  -3  -5   2 0.26065 1.29741   8
  -3  -5   2 0.66488 1.32207   1
   2   5  -2 8.11624 3.11878   6
   2   5  -2 9.37949 3.64479   6
   2   5  -2 5.56278 2.94525   5
   2   5  -2 9.35409 2.78901   3
   2   5  -2 4.46688 4.58760  16
   2   5  -2 9.61612 2.63262   1
   2   5  -2 2.10643 6.39385  10
   2   5  -2 13.4772 5.95591  15
   2   5  -2 11.4786 4.95285  18
   2   5  -2 9.70399 5.96030  14
   2   5  -2 7.86582 2.57725   1
   2   5  -2 3.23315 4.89327  12
  -2  -5   2 2.38679 5.37888  15
  -2  -5   2 12.3335 5.87339  13
  -2  -5   2 9.34387 3.06365   5
  -2  -5   2 10.1021 3.29450   1
  -2  -5   2 5.07756 2.91692   6
  -2  -5   2 9.59337 2.67802   1
  -2  -5   2 17.1031 5.95404  17
  -2  -5   2 19.9712 8.95037  10
  -2  -5   2 4.62069 3.33891   6
  -2  -5   2 8.86887 2.91543   8
  -2  -5   2 10.1374 2.50233   9
  -2  -5   2 6.49811 2.27844   3
   1   5  -2 21.7148 4.46921   5
   1   5  -2 22.5856 5.99850   6
   1   5  -2 28.2602 3.55083   3
   1   5  -2 24.5354 7.24387  16
   1   5  -2 16.9747 7.81844  10
   1   5  -2 15.1286 5.31308  18
   1   5  -2 35.7905 7.96767  15
   1   5  -2 15.5239 5.88090  14
   1   5  -2 20.5932 7.31652  12
   1   5  -2 23.5156 3.33593   1
   1   5  -2 18.1221 4.85814   6
   1   5  -2 19.2565 3.87362   1
  -1  -5   2 26.7893 2.97855   9
  -1  -5   2 22.0740 3.24388   3
  -1  -5   2 13.8680 6.27494  13
  -1  -5   2 12.1509 5.75781  17
  -1  -5   2 13.3104 6.39966  15
  -1  -5   2 24.8755 3.83002   1
  -1  -5   2 23.1969 3.36737   1
  -1  -5   2 26.6343 5.54724   5
  -1  -5   2 23.5610 6.15266   6
  -1  -5   2 26.1725 5.34941   6
  -1  -5   2 19.5959 9.95656  10
   0   5  -2 18.9093 6.17271  16
   0   5  -2 29.7150 3.10039   9
   0   5  -2 32.5200 3.80175   1
   0   5  -2 20.7998 5.82054  18
   0   5  -2 34.8478 5.65653   6
   0   5  -2 34.8881 3.85855   1
   0   5  -2 29.1635 3.47103   3
   0   5  -2 24.4799 7.17105  12
   0   5  -2 35.0653 4.33534   5
   0   5  -2 33.7554 7.32455  14
   0   5  -2 22.3755 6.60481  15
   0   5  -2 33.9884 5.29930   6
   0   5  -2 30.6629 9.29320  10
   0  -5   2 31.7883 8.30726  15
   0  -5   2 36.3655 4.64808   5
   0  -5   2 20.6950 6.38901  13
   0  -5   2 32.7584 10.9710  10
   0  -5   2 35.4944 4.36561   1
   0  -5   2 34.3187 5.54400   6
   0  -5   2 31.2616 7.83165  17
   0  -5   2 30.2834 4.72012   6
   0  -5   2 30.2550 2.94361   9
   0  -5   2 34.3477 3.81527   1
  -1   5  -2 -0.3948 1.06267   1
  -1   5  -2 -0.4469 1.48851   6
  -1   5  -2 4.79460 3.29745  14
  -1   5  -2 2.57017 1.66161   1
  -1   5  -2 -0.9409 3.27559  12
  -1   5  -2 9.44892 5.82228  10
  -1   5  -2 0.19129 1.09622   9
  -1   5  -2 2.82916 3.11082  18
  -1   5  -2 2.20594 1.31089   3
  -1   5  -2 1.03043 1.20901   5
  -1   5  -2 0.99309 3.86382  15
  -1   5  -2 4.47111 2.04087   6
   1  -5   2 0.82319 1.41530   1
   1  -5   2 -1.2891 2.74211  15
   1  -5   2 0.65237 0.95062   5
   1  -5   2 5.40378 2.72272   6
   1  -5   2 7.08212 4.89194  13
   1  -5   2 6.37628 4.33948  17
   1  -5   2 4.81965 2.60732   6
  -2   5  -2 186.575 14.5272  14
  -2   5  -2 185.418 8.62719   9
  -2   5  -2 186.907 12.7306   6
  -2   5  -2 172.141 14.5851  15
  -2   5  -2 188.876 9.53693   1
  -2   5  -2 195.161 9.47600   5
  -2   5  -2 172.855 12.0239   6
  -2   5  -2 177.167 18.5016  10
  -2   5  -2 186.483 9.32971   1
  -2   5  -2 173.403 17.0011  12
  -2   5  -2 187.564 16.9894  18
   2  -5   2 198.210 10.1697   5
   2  -5   2 194.076 9.59381   1
   2  -5   2 188.418 10.1352   1
   2  -5   2 191.807 16.1028  15
   2  -5   2 201.962 12.5366   6
   2  -5   2 196.225 16.1700  17
   2  -5   2 197.689 16.1774  13
   2  -5   2 160.833 20.6856  10
  -3   5  -2 23.8972 6.75938  15
  -3   5  -2 26.9284 3.50629   1
  -3   5  -2 32.2600 8.76004  18
  -3   5  -2 24.5236 5.34852   6
  -3   5  -2 39.8442 10.8242  10
  -3   5  -2 15.4013 6.74867  12
  -3   5  -2 27.1643 3.65288   1
  -3   5  -2 31.0365 3.34812   5
   3  -5   2 34.2096 5.44291   6
   3  -5   2 27.9345 7.26432  17
   3  -5   2 25.3112 6.35245  13
   3  -5   2 33.7800 4.10473   1
   3  -5   2 24.6198 3.79602   8
   3  -5   2 22.4954 5.34103   6
   3  -5   2 25.1192 3.52129   5
   3  -5   2 41.7648 12.0291  10
   3  -5   2 24.1085 3.37790   1
   3  -5   2 29.7555 2.70704   7
   3  -5   2 32.4659 7.60332  15
  -4   5  -2 72.2033 7.21901   6
  -4   5  -2 61.4776 10.4665  15
  -4   5  -2 76.6492 6.20453   1
  -4   5  -2 61.1984 12.7684  18
  -4   5  -2 65.2466 5.44330   1
  -4   5  -2 73.8108 14.9198  12
  -4   5  -2 69.0076 8.12447   6
  -4   5  -2 75.4168 14.8306  10
   4  -5   2 82.5997 9.05309   6
   4  -5   2 53.9046 14.0070  10
   4  -5   2 79.0876 5.70224   5
   4  -5   2 66.4329 6.10950   1
   4  -5   2 79.9067 8.39459   6
   4  -5   2 76.3542 11.3510  15
   4  -5   2 73.3301 13.0355  17
   4  -5   2 90.6906 10.0383  13
   4  -5   2 79.6525 3.77538   7
   4  -5   2 71.8139 6.58289   8
   4  -5   2 82.0724 6.46647   1
   4  -5   2 65.0746 7.32908  11
  -5   5  -2 740.078 46.3689  12
  -5   5  -2 776.514 32.1712   6
  -5   5  -2 786.992 26.4364   1
  -5   5  -2 785.875 48.9507  18
  -5   5  -2 732.479 37.9325  15
  -5   5  -2 776.842 29.2073   6
  -5   5  -2 755.830 27.9180   8
  -5   5  -2 776.022 25.2568   1
  -5   5  -2 758.028 46.7780  10
   5  -5   2 775.556 27.8681   8
   5  -5   2 749.671 25.9434   1
   5  -5   2 695.207 35.0094  17
   5  -5   2 782.061 23.7098   5
   5  -5   2 753.464 32.1310  13
   5  -5   2 786.204 31.6336   6
   5  -5   2 771.844 29.5900  11
   5  -5   2 742.682 26.3267   1
   5  -5   2 763.493 49.7185  10
   5  -5   2 807.190 39.5398  15
   5  -5   2 815.683 33.7016   6
  -6   5  -2 10.4071 3.30257   6
  -6   5  -2 10.0821 2.59835   4
  -6   5  -2 10.5211 3.79518   6
  -6   5  -2 8.40035 2.51062   1
  -6   5  -2 5.51276 2.32949   1
  -6   5  -2 5.96505 10.3567  10
  -6   5  -2 2.18322 7.29962  12
  -6   5  -2 6.83659 5.32409  15
  -6   5  -2 6.65269 2.53257   8
   6  -5   2 7.75679 2.67927   1
   6  -5   2 6.87521 3.19563   6
   6  -5   2 10.6469 5.00992  11
   6  -5   2 9.56439 2.82443   8
   6  -5   2 8.78804 3.49866   6
   6  -5   2 6.75380 7.24101  10
   6  -5   2 15.5003 3.53537   1
   6  -5   2 -2.7541 6.21946  17
   6  -5   2 14.8932 7.99355  15
   6  -5   2 8.46688 2.24092   5
   6  -5   2 3.19600 5.33098  13
  -7   5  -2 267.510 16.7203   6
  -7   5  -2 259.070 13.3144   1
  -7   5  -2 259.967 15.9732   8
  -7   5  -2 263.424 18.9823   6
  -7   5  -2 253.122 11.5006   4
  -7   5  -2 261.759 14.5178   1
   7  -5   2 248.576 15.5044   8
   7  -5   2 241.358 13.6626   1
   7  -5   2 248.965 15.8704   6
   7  -5   2 273.120 11.4069   5
   7  -5   2 248.672 18.0594   6
   7  -5   2 249.199 14.0160   1
  -8   5  -2 110.009 10.6219   8
  -8   5  -2 97.4735 8.90748   1
  -8   5  -2 94.1963 8.25959   1
  -8   5  -2 100.554 6.95818   4
  -8   5  -2 104.600 12.3413   6
  -8   5  -2 112.985 11.5026   6
   8  -5   2 87.7499 11.7813   6
   8  -5   2 86.4056 9.41155   8
   8  -5   2 94.3294 8.76391   1
   8  -5   2 118.419 11.2362   6
   8  -5   2 103.708 8.99665   1
  -9   5  -2 49.8098 11.3291   6
  -9   5  -2 42.7152 7.50161   1
  -9   5  -2 30.9399 7.39521   8
  -9   5  -2 49.0658 8.59617   6
  -9   5  -2 45.7353 6.69734   1
   9  -5   2 44.4862 9.95677   6
   9  -5   2 42.7951 6.17967   1
   9  -5   2 36.0220 8.34025   6
   9  -5   2 48.6131 9.04171   8
   9  -5   2 45.7784 6.70749   1
   9  -5   2 36.6170 4.52765   5
 -10   5  -2 228.568 16.0597   1
 -10   5  -2 204.497 16.5995   8
 -10   5  -2 206.604 19.8065   6
 -10   5  -2 212.638 18.1219   6
  10  -5   2 222.987 11.5822   5
  10  -5   2 220.891 14.4422   1
  10  -5   2 230.034 17.6793   6
  10  -5   2 202.037 14.5867   1
 -11   5  -2 32.7942 7.75539   1
 -11   5  -2 24.2770 6.51071   8
 -11   5  -2 26.3664 8.17712   6
  11  -5   2 34.9991 5.37939   5
  11  -5   2 27.2483 7.89213   6
  11  -5   2 23.6105 6.26899   1
 -12   5  -2 139.605 18.2932   6
 -12   5  -2 156.045 14.9614   1
 -12   5  -2 141.968 15.9824   8
  12  -5   2 176.449 13.7729   1
  12  -5   2 162.593 10.7407   5
  12  -5   2 183.710 17.3651   6
 -13   5  -2 108.414 21.0603   6
 -13   5  -2 151.476 15.0115   1
 -13   5  -2 153.461 16.6609   8
  13  -5   2 129.838 11.4362   2
  13  -5   2 127.446 15.8472   6
  13  -5   2 110.414 12.3922   1
  10   4  -2 16.6782 5.38551   1
  10   4  -2 9.09497 6.94415   6
  10   4  -2 18.0809 5.81692   4
 -10  -4   2 13.6452 5.97848   8
 -10  -4   2 25.0534 7.22167   1
 -10  -4   2 27.1338 10.4650   6
   9   4  -2 -0.3738 2.82821   1
   9   4  -2 1.60029 2.32917   4
  -9  -4   2 -1.8282 5.28968   6
  -9  -4   2 5.21799 3.84514   1
  -9  -4   2 3.52821 3.20428   8
   8   4  -2 0.44609 2.18158   4
   8   4  -2 7.87306 3.90318   1
   8   4  -2 2.27613 2.66370   1
   8   4  -2 -3.5797 2.98952   6
  -8  -4   2 2.25044 3.14220   1
  -8  -4   2 0.71996 2.63252   5
  -8  -4   2 5.12563 3.61546   6
  -8  -4   2 1.75810 3.56450   8
  -8  -4   2 0.82188 5.47799   6
   7   4  -2 6.69746 3.81152   6
   7   4  -2 0.21076 1.86505   1
   7   4  -2 3.86570 3.59363   5
   7   4  -2 1.76144 1.87396   4
  -7  -4   2 5.12963 2.88874   8
  -7  -4   2 6.11538 3.14682   5
  -7  -4   2 2.34849 1.69729   1
  -7  -4   2 -3.4738 2.28194   9
  -7  -4   2 1.64415 3.24129   6
   6   4  -2 0.40188 3.21328   6
   6   4  -2 4.61417 3.02046   5
   6   4  -2 2.94334 1.82006   1
   6   4  -2 3.56089 2.56154   1
   6   4  -2 2.02844 1.81079   4
   6   4  -2 0.58045 2.31059   6
  -6  -4   2 0.47669 2.66360   6
  -6  -4   2 2.96844 2.38248   8
  -6  -4   2 1.50956 2.45672   1
  -6  -4   2 -0.9228 1.95059   9
  -6  -4   2 2.85549 2.07051   1
  -6  -4   2 6.97878 2.87256   5
   5   4  -2 9.85847 5.42906   6
   5   4  -2 12.1621 4.11899   5
   5   4  -2 8.16865 4.10812   6
   5   4  -2 8.64639 2.78790   4
   5   4  -2 5.71061 2.18950   1
   5   4  -2 11.6764 3.35739   1
  -5  -4   2 10.9154 3.18165   9
  -5  -4   2 12.5029 4.39647   6
  -5  -4   2 7.51976 2.95312   1
  -5  -4   2 3.11932 2.37749   1
  -5  -4   2 12.3948 4.44088   5
  -5  -4   2 12.5264 4.09232   8
  -5  -4   2 11.0968 5.04482   6
   4   4  -2 8.20255 2.81375   5
   4   4  -2 7.09080 3.53378   6
   4   4  -2 7.69320 3.46255   6
   4   4  -2 9.30275 2.58081   1
   4   4  -2 9.27280 3.03308   1
  -4  -4   2 3.99760 2.18063   5
  -4  -4   2 6.66334 3.17790   6
  -4  -4   2 7.76229 2.68888   1
  -4  -4   2 10.4905 2.72353   1
  -4  -4   2 8.60381 2.82397   3
  -4  -4   2 5.03735 2.62360   8
  -4  -4   2 9.63335 3.15636   6
  -4  -4   2 12.4418 3.13439   9
   3   4  -2 3.74103 3.12489   6
   3   4  -2 -1.6459 4.78543  18
   3   4  -2 3.81300 1.87489   1
   3   4  -2 7.60928 2.16020   1
   3   4  -2 3.52458 4.99748  15
   3   4  -2 12.2675 6.52325  10
   3   4  -2 3.30144 2.08572   5
   3   4  -2 9.43091 5.05725  16
   3   4  -2 12.0023 4.23813   6
   3   4  -2 5.47799 6.47305  12
   3   4  -2 2.65085 5.01185  14
  -3  -4   2 4.94036 5.26036  13
  -3  -4   2 10.2065 2.44439   9
  -3  -4   2 4.48923 2.73368   6
  -3  -4   2 11.3751 8.43093  10
  -3  -4   2 11.5667 5.85852  15
  -3  -4   2 8.02745 3.34776   5
  -3  -4   2 7.86855 2.69403   8
  -3  -4   2 5.08394 2.93042   6
  -3  -4   2 9.48241 2.62993   3
  -3  -4   2 5.18046 4.18121  17
  -3  -4   2 8.29248 2.37457   1
  -3  -4   2 2.79049 1.96492   1
   2   4  -2 87.4669 14.0361  10
   2   4  -2 84.5723 11.1256  14
   2   4  -2 101.026 6.66507   3
   2   4  -2 87.6621 11.3584  15
   2   4  -2 95.8241 7.31447   5
   2   4  -2 110.435 6.90868   1
   2   4  -2 80.5443 14.2478  12
   2   4  -2 91.5454 11.1470  18
   2   4  -2 98.0391 10.8392  16
   2   4  -2 101.727 8.94532   6
   2   4  -2 95.1590 9.30943   6
   2   4  -2 91.7643 6.69336   1
  -2  -4   2 97.1335 7.76301   5
  -2  -4   2 104.856 6.67991   1
  -2  -4   2 98.8606 11.8073  17
  -2  -4   2 111.660 8.99917   6
  -2  -4   2 82.7785 11.7699  13
  -2  -4   2 78.1651 11.2743  15
  -2  -4   2 88.4887 7.05526   1
  -2  -4   2 78.4426 15.1102  10
  -2  -4   2 106.856 6.43280   3
  -2  -4   2 103.933 9.82875   6
  -2  -4   2 99.5303 7.17965   8
  -2  -4   2 105.812 6.30137   9
   1   4  -2 11.6246 2.93820   1
   1   4  -2 12.1225 4.57062  18
   1   4  -2 9.03413 5.07390  12
   1   4  -2 4.74350 3.35711  16
   1   4  -2 11.2743 3.40251   6
   1   4  -2 11.1756 2.55712   1
   1   4  -2 10.1061 2.59733   5
   1   4  -2 9.59717 3.67059   6
   1   4  -2 10.9976 4.21532  14
   1   4  -2 0.79030 3.17931  15
   1   4  -2 15.8050 6.11959  10
   1   4  -2 9.68683 2.24273   3
  -1  -4   2 7.48330 5.54955  10
  -1  -4   2 10.3009 3.46402   6
  -1  -4   2 6.99369 2.12413   1
  -1  -4   2 15.9520 5.45314  17
  -1  -4   2 7.32399 2.06943   3
  -1  -4   2 9.58760 5.41787  13
  -1  -4   2 6.88370 2.23807   5
  -1  -4   2 8.89289 4.78913  15
  -1  -4   2 13.2389 2.54892   9
  -1  -4   2 6.74741 2.56922   1
  -1  -4   2 7.40135 2.75563   6
   0   4  -2 782.276 24.9007   5
   0   4  -2 800.657 31.0220  14
   0   4  -2 790.754 36.6497  12
   0   4  -2 790.896 29.1756   6
   0   4  -2 820.334 22.9099   9
   0   4  -2 853.177 23.4763   3
   0   4  -2 808.474 33.7237  18
   0   4  -2 812.808 38.2504  10
   0   4  -2 787.846 28.0194   6
   0   4  -2 803.557 23.8597   1
   0   4  -2 751.486 24.0826   1
   0   4  -2 814.261 32.7498  15
   0  -4   2 779.739 25.0619   1
   0  -4   2 763.632 25.4233   5
   0  -4   2 814.330 27.8724   6
   0  -4   2 820.618 24.0654   1
   0  -4   2 816.864 33.5720  17
   0  -4   2 781.133 42.1380  10
   0  -4   2 800.732 35.2864  13
   0  -4   2 809.561 22.6574   9
   0  -4   2 811.764 29.7141   6
   0  -4   2 807.343 34.4378  15
  -1   4  -2 115.389 8.69608   6
  -1   4  -2 108.239 9.35213  14
  -1   4  -2 107.896 6.46707   5
  -1   4  -2 106.758 13.1389  10
  -1   4  -2 100.854 12.2082  12
  -1   4  -2 107.504 6.47220   1
  -1   4  -2 107.997 11.7549  18
  -1   4  -2 122.464 6.71690   1
  -1   4  -2 121.583 9.20798   6
  -1   4  -2 117.470 6.01353   9
  -1   4  -2 115.523 10.4681  15
   1  -4   2 132.087 8.91287   6
   1  -4   2 122.834 7.17592   5
   1  -4   2 113.289 15.1959  10
   1  -4   2 119.862 11.4265  15
   1  -4   2 119.289 7.14548   1
   1  -4   2 114.436 6.51646   1
   1  -4   2 131.621 12.0415  13
   1  -4   2 112.471 9.09795   6
   1  -4   2 107.512 10.8907  17
  -2   4  -2 358.148 12.7288   5
  -2   4  -2 351.756 13.4470   1
  -2   4  -2 349.818 13.2128   1
  -2   4  -2 342.339 17.0024   6
  -2   4  -2 360.780 24.0632  10
  -2   4  -2 344.005 19.7847  15
  -2   4  -2 349.511 23.8050  12
  -2   4  -2 390.245 24.0635  18
  -2   4  -2 380.118 17.1327   6
   2  -4   2 357.491 13.3705   1
   2  -4   2 363.297 26.6403  10
   2  -4   2 403.377 21.5062  17
   2  -4   2 371.536 21.0021  15
[truncated: 41,342,728 more chars]
